# Supplementary material for: RNA‐Seq‐based discovery of genetic variants and allele‐specific expression of two layer lines and broiler chicken
Source: Evol Appl. 2023 May 22;16(6):1135–53. doi: 10.1111/eva.13557 (PMC10286233; doi:10.1111/eva.13557)
Supplement: Supplementary file 1 — Table S1 [file EVA-16-1135-s001.xlsx]

## Sheet: Sheet1
Supplementary Table 1
Information on samples used, including strain, experiment, number of birds, tissue, age, sex, number of RNA-seq libraries, total reads, average number of reads/library, and accession data included in the analysis
Breed	Experimental factors	Number of birds	Tissue type	Age (weeks)	Sex	Number of RNA-seq libraries	Total reads (Million)	Mean reads/ library (Million)	Accession
Lohmann Brown-Classic (LB) and Lohmann LSL-Classic (LSL)	stains and age	99	jejunum mucosa	10, 16, 24, 30, and 60	female	99	3963.69	40.0373	E-MTAB-9137
Lohmann Brown-Classic (LB) and Lohmann LSL-Classic (LSL)	stains and P/Ca dietary treatments	79	jejunum mucosa	31	female	79	3394.57	42.9692	E-MTAB-9109
Cobb 500 FF	high or low residual feed intake	12	muscle, duodenum, ileum, jejunum	36	female and male	48	3646.42	75.9671	E-MTAB-6169
Cobb 500 FF	high or low residual feed intake	8	liver and muscle	42	female and male	16	956.81	59.8006	E-MTAB-12147
