# Supplementary material for: RNA‐Seq‐based discovery of genetic variants and allele‐specific expression of two layer lines and broiler chicken
Source: Evol Appl. 2023 May 22;16(6):1135–53. doi: 10.1111/eva.13557 (PMC10286233; doi:10.1111/eva.13557)
Supplement: Supplementary file 2 — Table S2 [file EVA-16-1135-s002.xlsx]

## Sheet: Sheet1
Supplementary Table 2
QTL regions with the SNPs in Fst genes ≥ 4 identified by the FST approach when comparing LB with BR, LB with LSL, and LSL with BR.
genes	comparison groups	numbers of SNPs in genes	chromosome	position	trait	subtrait
ASAH1	LB vs BR	12	4	62782534-62791796	Egg Production; Egg Quality; Fatness; Growth; Meat Quality	Abdominal fat percentage; Age at first egg; Albumen weight; Average daily gain; Body weight; Body weight gain; Breast muscle pH; Carcass weight; Drumstick and thigh muscle weight; Drumstick muscle weight; Drumstick weight; Egg number; Egg weight; Eggshell percentage; Liver weight; Pectoralis major weight; Shank length; Short length of egg; Skin fat weight; Tibia length; Tibia width; Total white f…
CMTR2	LB vs BR	16	11	1511830-1513884	Egg Production; Egg Quality; Fatness; Growth; Meat Quality	Abdominal fat percentage; Abdominal fat weight; Average daily gain; Back percentage; Body weight; Body weight gain; Breast color; Breast muscle weight; Carcass weight; Chest width; Drip loss; Drumstick and thigh muscle weight; Drumstick and thigh weight; Drumstick bone weight; Egg production rate; Eggshell yellowness; Head and neck weight; Head width; Heart weight; Intramuscular fat percentage; M…
ENSGALG00000008803	LB vs BR	4	7	13797769-13797892	Egg Production; Egg Quality; Fatness; Feeding; Growth; Meat Quality	Abdominal fat percentage; Abdominal fat weight; Age at first egg; Albumen height; Albumen percentage; Albumen weight; Average daily gain; Body weight; Body weight gain; Breast muscle percentage; Breast muscle weight; Carcass weight; Chest width; Dressing percentage; Drumstick and thigh muscle weight; Drumstick and thigh percentage; Drumstick and thigh weight; Drumstick muscle weight; Drumstick pe…
ENSGALG00000021174	LB vs BR	7	24	6260746-6281582	Egg Production; Fatness; Growth; Meat Quality	Abdominal fat percentage; Abdominal fat weight; Average daily gain; Body weight; Carcass weight; Egg number; Heart weight; Liver weight; Meat color; Shank length; Shank weight to length ratio; Tibia length; Tibia width
ENSGALG00000045199	LB vs BR	9	5	1819565-1821251	Egg Production; Egg Quality; Fatness; Growth; Meat Quality	Abdominal fat percentage; Abdominal fat weight; Average daily gain; Body weight; Breast muscle percentage; Breast muscle weight; Carcass weight; Cingular fat width; Dressing percentage; Drumstick bone weight; Drumstick percentage; Egg production rate; Eggshell lightness; Eggshell percentage; Eggshell redness; Eggshell strength; Eggshell yellowness; Head width; Liver percentage; Muscle fiber densi…
ENSGALG00000054072	LB vs BR	5	31	2641643-2642874
ENSGALG00000054736	LB vs BR	10	3	29399924-29404535	Egg Production; Egg Quality; Fatness; Feeding; Growth; Meat Quality	Abdominal fat percentage; Abdominal fat weight; Age at first egg; Age at sexual maturity; Albumen weight; Average daily gain; Body depth; Body slope length; Body weight; Body weight gain; Breast muscle percentage; Breast muscle weight; Breast percentage; Carcass weight; Chest width; Claw weight; Dressing percentage; Drumstick and thigh muscle weight; Drumstick and thigh percentage; Drumstick and …
GIP	LB vs BR	10	27	6090494-6096865	Egg Production; Fatness; Growth	Abdominal fat percentage; Age at first egg; Average daily gain; Body weight; Body weight gain; Breast muscle weight; Carcass weight; Drumstick and thigh percentage; Drumstick and thigh weight; Humerus area; Humerus length; Intramuscular fat percentage; Pectoralis major percent; Shank length; Shank weight; Shank weight percentage; Thigh percentage; Thigh weight; Wing weight
GLP1R	LB vs BR	4	3	29410482-29410646	Egg Production; Egg Quality; Fatness; Feeding; Growth; Meat Quality	Abdominal fat percentage; Abdominal fat weight; Age at first egg; Age at sexual maturity; Albumen weight; Average daily gain; Body depth; Body slope length; Body weight; Body weight gain; Breast muscle percentage; Breast muscle weight; Breast percentage; Carcass weight; Chest width; Claw weight; Dressing percentage; Drumstick and thigh muscle weight; Drumstick and thigh percentage; Drumstick and …
HSPBAP1	LB vs BR	9	7	26461595-26471089	Egg Quality; Fatness; Growth	Abdominal fat weight; Body weight; Eggshell strength; Long length of egg
IL6R	LB vs BR	16	25	2931954-2933453
MAPK3	LB vs BR	3	15	816376-828847	Fatness; Growth	Abdominal fat weight; Body weight; Breast muscle weight; Carcass weight; Shank weight to length ratio; Spleen percentage; Spleen weight; Subcutaneous neck fat weight; Total white fat weight; Visceral fat weight
PHF20	LB vs BR	6	20	906056-929924	Growth	Body weight; Body weight gain
RACGAP1	LB vs BR	12	33	5828937-5834229
S100A16	LB vs BR	3	25	3315558-3315768
ZRANB1	LB vs BR	8	6	33167629-33188845
C1H12ORF57	LB vs LSL	16	1	77991937-77992923	Egg Production; Egg Quality; Fatness; Growth	Abdominal fat percentage; Abdominal fat weight; Age at first egg; Albumen height; Body weight; Body weight gain; Breast muscle percentage; Breast muscle weight; Carcass weight; Chest width; Cingular fat width; Drumstick and thigh weight; Egg weight; Head percentage; Humerus area; Intramuscular fat percentage; Shank length; Spleen weight; Subcutaneous fat thickness; Subcutaneous neck fat weight; T…
CHST12	LB vs LSL	12	14	3540201-3541779	Fatness; Growth	Abdominal fat weight; Average daily gain; Body weight; Dressing percentage; Pectoralis minor weight; Shank length; Shank weight; Shank weight to length ratio; Tibia length
CMTM4	LB vs LSL	7	11	11416773-11418782	Egg Production; Egg Quality; Fatness; Growth; Meat Quality	Abdominal fat percentage; Abdominal fat weight; Average daily gain; Body weight; Body weight gain; Breast color; Breast muscle weight; Carcass weight; Chest width; Drip loss; Drumstick and thigh muscle weight; Drumstick and thigh weight; Drumstick bone weight; Egg production rate; Eggshell lightness; Eggshell redness; Eggshell yellowness; Head and neck weight; Head width; Heart weight; Intramuscu…
COMTD1	LB vs LSL	10	6	15678043-15678502	Fatness; Growth	Abdominal fat percentage; Breast muscle percentage; Shank diameter
CREBL2	LB vs LSL	17	1	71960912-71970635	Egg Production; Egg Quality; Fatness; Growth	Abdominal fat percentage; Abdominal fat weight; Age at first egg; Albumen height; Body depth; Body weight; Body weight gain; Breast muscle weight; Carcass weight; Chest width; Cingular fat width; Drumstick and thigh weight; Egg weight; Head percentage; Humerus area; Intramuscular fat percentage; Shank length; Spleen weight; Subcutaneous fat thickness; Subcutaneous neck fat weight; Tibia plateau a…
ENSGALG00000006544	LB vs LSL	6	12	11752402-11752615	Egg Quality; Fatness; Growth; Meat Quality	Abdominal fat percentage; Abdominal fat weight; Body weight; Body weight gain; Breast muscle percentage; Drumstick percentage; Eggshell strength; Eggshell weight; Heart percentage; Heart weight; Humerus area; Liver weight; Long length of egg; Muscle protein content; Pectoralis major percent; Pectoralis minor percent; Short length of egg; Subcutaneous neck fat weight; Total white fat weight
ENSGALG00000053358	LB vs LSL	4	7	5844557-5851860	Egg Production; Egg Quality; Fatness; Feeding; Growth; Meat Quality	Abdominal fat percentage; Abdominal fat weight; Age at first egg; Albumen height; Albumen percentage; Albumen weight; Average daily gain; Body weight; Body weight gain; Breast muscle percentage; Breast muscle weight; Carcass weight; Chest width; Dressing percentage; Drumstick and thigh muscle weight; Drumstick and thigh percentage; Drumstick and thigh weight; Drumstick muscle weight; Drumstick pe…
KCNK17	LB vs LSL	20	3	29236122-29241959	Egg Production; Egg Quality; Fatness; Feeding; Growth; Meat Quality	Abdominal fat percentage; Abdominal fat weight; Age at first egg; Age at sexual maturity; Albumen weight; Average daily gain; Body depth; Body slope length; Body weight; Body weight gain; Breast muscle percentage; Breast muscle weight; Breast percentage; Carcass weight; Chest width; Claw weight; Dressing percentage; Drumstick and thigh muscle weight; Drumstick and thigh percentage; Drumstick and …
MINA	LB vs LSL	13	1	92758421-92768466	Egg Production; Egg Quality; Fatness; Growth	Abdominal fat percentage; Abdominal fat weight; Age at first egg; Age at sexual maturity; Albumen height; Body weight; Body weight gain; Breast muscle percentage; Carcass weight; Chest width; Cingular fat width; Drumstick and thigh weight; Egg weight; Humerus area; Shank length; Spleen weight; Subcutaneous fat thickness; Subcutaneous neck fat weight; Total white fat weight; Visceral fat weight
PDP2	LB vs LSL	21	11	11300628-11303133	Egg Production; Egg Quality; Fatness; Growth; Meat Quality	Abdominal fat percentage; Abdominal fat weight; Average daily gain; Body weight; Body weight gain; Breast color; Breast muscle weight; Carcass weight; Chest width; Drip loss; Drumstick and thigh muscle weight; Drumstick and thigh weight; Drumstick bone weight; Egg production rate; Eggshell lightness; Eggshell redness; Eggshell yellowness; Head and neck weight; Head width; Heart weight; Intramuscu…
PHLPP2	LB vs LSL	7	11	19806090-19821179	Egg Production; Egg Quality; Fatness; Growth; Meat Quality	Abdominal fat percentage; Abdominal fat weight; Average daily gain; Body weight; Body weight gain; Breast color; Breast muscle weight; Carcass weight; Chest width; Drip loss; Drumstick and thigh muscle weight; Drumstick and thigh weight; Drumstick bone weight; Egg production rate; Eggshell yellowness; Head and neck weight; Head width; Heart weight; Intramuscular fat percentage; Meat color; Muscle…
RAC2	LB vs LSL	6	1	51416684-51423022	Egg Production; Egg Quality; Fatness; Growth; Meat Quality	Abdominal fat weight; Age at first egg; Albumen height; Body slope length; Body weight; Body weight gain; Breast color; Carcass weight; Cingular fat width; Drumstick and thigh weight; Drumstick weight; Egg number; Egg weight; Haugh units; Shank length; Spleen weight; Subcutaneous fat thickness; Subcutaneous neck fat weight; Total white fat weight; Visceral fat weight
SAAL1	LB vs LSL	29	5	12678996-12686862	Egg Production; Egg Quality; Fatness; Growth; Meat Quality	Abdominal fat percentage; Abdominal fat weight; Albumen height; Average daily gain; Body weight; Body weight gain; Breast muscle percentage; Breast muscle weight; Breast percentage; Carcass weight; Cingular fat width; Dressing percentage; Drumstick bone weight; Drumstick percentage; Drumstick weight; Egg number; Egg production rate; Eggshell lightness; Eggshell percentage; Eggshell redness; Eggsh…
SLC13A2	LB vs LSL	13	19	5813573-5819669	Egg Production; Fatness; Growth	Abdominal fat percentage; Abdominal fat weight; Body weight; Breast muscle weight; Chest width; Egg number
TERF2	LB vs LSL	13	11	18938992-18946035	Egg Production; Egg Quality; Fatness; Growth; Meat Quality	Abdominal fat percentage; Abdominal fat weight; Average daily gain; Body weight; Body weight gain; Breast color; Breast muscle weight; Carcass weight; Chest width; Drip loss; Drumstick and thigh muscle weight; Drumstick and thigh weight; Drumstick bone weight; Egg production rate; Eggshell yellowness; Head and neck weight; Head width; Heart weight; Intramuscular fat percentage; Meat color; Muscle…
UBA3	LB vs LSL	8	12	15707715-15717083	Egg Quality; Fatness; Growth; Meat Quality	Abdominal fat percentage; Abdominal fat weight; Body weight; Body weight gain; Breast muscle percentage; Drumstick percentage; Eggshell strength; Eggshell weight; Heart percentage; Heart weight; Liver weight; Long length of egg; Muscle protein content; Pectoralis major percent; Pectoralis minor percent; Short length of egg
VPS9D1	LB vs LSL	4	11	18769863-18771057	Egg Production; Egg Quality; Fatness; Growth; Meat Quality	Abdominal fat percentage; Abdominal fat weight; Average daily gain; Body weight; Body weight gain; Breast color; Breast muscle weight; Carcass weight; Chest width; Drip loss; Drumstick and thigh muscle weight; Drumstick and thigh weight; Drumstick bone weight; Egg production rate; Eggshell yellowness; Head and neck weight; Head width; Heart weight; Intramuscular fat percentage; Meat color; Muscle…
CCDC117	LSL vs BR	5	15	7995604-7998211	Egg Production; Egg Quality; Fatness; Growth	Abdominal fat percentage; Abdominal fat weight; Age at first egg; Body weight; Body weight gain; Carcass fat content; Carcass fat content, dry matter basis; Carcass weight; Fat distribution; Liver weight; Shank weight to length ratio; Spleen percentage; Spleen weight; Yolk height
CHMP4C	LSL vs BR	15	2	121419782-121426424	Fatness; Growth	Average daily gain; Body weight; Breast muscle weight; Fat distribution; Liver weight; Shank diameter
DBNDD1	LSL vs BR	4	11	18850278-18850748	Egg Production; Egg Quality; Fatness; Growth; Meat Quality	Abdominal fat percentage; Abdominal fat weight; Average daily gain; Body weight; Body weight gain; Breast color; Breast muscle weight; Carcass weight; Chest width; Drip loss; Drumstick and thigh muscle weight; Drumstick and thigh weight; Drumstick bone weight; Egg production rate; Eggshell yellowness; Head and neck weight; Head width; Heart weight; Intramuscular fat percentage; Meat color; Muscle…
ENSGALG00000009332	LSL vs BR	9	5	26617262-26623682	Egg Production; Egg Quality; Fatness; Feeding; Growth; Meat Quality	Abdominal fat percentage; Abdominal fat weight; Average daily gain; Body depth; Body weight; Body weight gain; Breast muscle percentage; Breast muscle weight; Carcass weight; Cingular fat width; Dressing percentage; Drumstick bone weight; Drumstick percentage; Egg number; Egg production rate; Egg weight; Eggshell lightness; Eggshell percentage; Eggshell redness; Eggshell strength; Eggshell yellow…
ENSGALG00000053358	LSL vs BR	4	7	5844557-5851860	Egg Production; Egg Quality; Fatness; Feeding; Growth; Meat Quality	Abdominal fat percentage; Abdominal fat weight; Age at first egg; Albumen height; Albumen percentage; Albumen weight; Average daily gain; Body weight; Body weight gain; Breast muscle percentage; Breast muscle weight; Carcass weight; Chest width; Dressing percentage; Drumstick and thigh muscle weight; Drumstick and thigh percentage; Drumstick and thigh weight; Drumstick muscle weight; Drumstick pe…
FABP5	LSL vs BR	8	2	121276927-121277705	Fatness; Growth	Average daily gain; Body weight; Breast muscle weight; Fat distribution; Liver weight; Shank diameter
FEM1A	LSL vs BR	5	28	4970435-4972252	Growth	Body weight; Shank length
GIMD1	LSL vs BR	4	4	38392054-38392193	Egg Production; Egg Quality; Fatness; Growth	Age at first egg; Average daily gain; Body weight; Body weight gain; Breast muscle weight; Carcass weight; Drumstick and thigh muscle weight; Egg number; Egg weight; Head percentage; Thigh muscle weight; Tibia plateau angle; Tibia width; Visceral fat weight; Yolk height
KCNK17	LSL vs BR	20	3	29236122-29241959	Egg Production; Egg Quality; Fatness; Feeding; Growth; Meat Quality	Abdominal fat percentage; Abdominal fat weight; Age at first egg; Age at sexual maturity; Albumen weight; Average daily gain; Body depth; Body slope length; Body weight; Body weight gain; Breast muscle percentage; Breast muscle weight; Breast percentage; Carcass weight; Chest width; Claw weight; Dressing percentage; Drumstick and thigh muscle weight; Drumstick and thigh percentage; Drumstick and …
MAT2B	LSL vs BR	10	13	7426760-7436021	Egg Production; Egg Quality; Fatness; Feeding; Growth	Abdominal fat weight; Age at first egg; Average daily gain; Body weight; Body weight gain; Breast muscle weight; Drumstick and thigh weight; Drumstick bone weight; Drumstick meat-to-bone ratio; Egg number; Egg production rate; Egg weight; Pectoralis minor weight; Residual feed intake; Thigh bone weight; Tibia weight; Weight of the front half of the carcass
PABPC1	LSL vs BR	10	2	128497213-128504754	Fatness; Growth	Average daily gain; Breast muscle weight; Fat distribution; Liver weight; Shank diameter
SLC16A10	LSL vs BR	3	3	66240741-66241083	Egg Quality; Fatness; Growth	Body weight; Body weight gain; Egg weight; Lung weight; Skin fat weight; Tibia width
SLC19A1	LSL vs BR	17	7	6682443-6687274	Egg Production; Egg Quality; Fatness; Feeding; Growth; Meat Quality	Abdominal fat percentage; Abdominal fat weight; Age at first egg; Albumen height; Albumen percentage; Albumen weight; Average daily gain; Body weight; Body weight gain; Breast muscle percentage; Breast muscle weight; Carcass weight; Chest width; Dressing percentage; Drumstick and thigh muscle weight; Drumstick and thigh percentage; Drumstick and thigh weight; Drumstick muscle weight; Drumstick pe…
TERF2IP	LSL vs BR	5	11	19864683-19866403	Egg Production; Egg Quality; Fatness; Growth; Meat Quality	Abdominal fat percentage; Abdominal fat weight; Average daily gain; Body weight; Body weight gain; Breast color; Breast muscle weight; Carcass weight; Chest width; Drip loss; Drumstick and thigh muscle weight; Drumstick and thigh weight; Drumstick bone weight; Egg production rate; Eggshell yellowness; Head and neck weight; Head width; Heart weight; Intramuscular fat percentage; Meat color; Muscle…
TM4SF18	LSL vs BR	6	9	24038415-24041989	Growth	Body weight; Shank diameter; Shank length
VPS9D1	LSL vs BR	4	11	18769863-18771057	Egg Production; Egg Quality; Fatness; Growth; Meat Quality	Abdominal fat percentage; Abdominal fat weight; Average daily gain; Body weight; Body weight gain; Breast color; Breast muscle weight; Carcass weight; Chest width; Drip loss; Drumstick and thigh muscle weight; Drumstick and thigh weight; Drumstick bone weight; Egg production rate; Eggshell yellowness; Head and neck weight; Head width; Heart weight; Intramuscular fat percentage; Meat color; Muscle…
VTN	LSL vs BR	18	19	5791988-5794171	Egg Production; Fatness; Growth	Abdominal fat percentage; Abdominal fat weight; Body weight; Breast muscle weight; Chest width; Egg number
WASHC3	LSL vs BR	12	1	55463676-55465060	Egg Production; Egg Quality; Fatness; Growth; Meat Quality	Abdominal fat percentage; Abdominal fat weight; Age at first egg; Albumen height; Average daily gain; Body slope length; Body weight; Body weight gain; Breast color; Carcass weight; Cingular fat width; Drumstick and thigh weight; Egg number; Egg weight; Femur weight; Shank growth; Shank length; Spleen weight; Subcutaneous fat thickness; Subcutaneous neck fat weight; Thigh muscle weight; Tibia wei…
