# Supplementary material for: RNA‐Seq‐based discovery of genetic variants and allele‐specific expression of two layer lines and broiler chicken
Source: Evol Appl. 2023 May 22;16(6):1135–53. doi: 10.1111/eva.13557 (PMC10286233; doi:10.1111/eva.13557)
Supplement: Supplementary file 3 — Table S3 [file EVA-16-1135-s004.xlsx]

## Sheet: ClueGO Results
Supplementary Table 3
The details of the top 1% of Fst genes between chicken strains enriched in significant KEGG pathways.
ID	Term	Ontology Source	Term PValue	Nr. Genes	LB_VS_BR	LSL_VS_BR	LB_VS_LSL	%Genes Cluster #1	%Genes Cluster #2	%Genes Cluster #3	Associated Genes Found
KEGG:04110	Cell cycle	KEGG_19.11.2021	0.01	20	[BUB3, CDK1, GADD45A, MCM3, MDM2, PTTG2, TFDP2]	[ANAPC16, CCNB3, CCND2, CDK1, GADD45A, MDM2, MYC, PLK1, PRKDC, PTTG2, RBL2, TFDP2, YWHAG]	[ATM, CCNA2, CCNB3, MCM3, MYC, RBL2, RBX1, WEE1, ZBTB17]	24.1379	44.8276	31.0345	[ANAPC16, ATM, BUB3, CCNA2, CCNB3, CCND2, CDK1, GADD45A, MCM3, MDM2, MYC, PLK1, PRKDC, PTTG2, RBL2, RBX1, TFDP2, WEE1, YWHAG, ZBTB17]
KEGG:04146	Peroxisome	KEGG_19.11.2021	0.01	14	[ABCD3, IDH1, MVK, NUDT7, PECR, PEX11A, PEX12, SLC25A17]	[ECI2, HMGCL, NUDT7, PECR, PEX11B, PEX12, PEX14, SLC25A17]	[ACOT8, NUDT7, PEX5]	42.1053	42.1053	15.7895	[ABCD3, ACOT8, ECI2, HMGCL, IDH1, MVK, NUDT7, PECR, PEX11A, PEX11B, PEX12, PEX14, PEX5, SLC25A17]
KEGG:04068	FoxO signaling pathway	KEGG_19.11.2021	0.0109238	16	[GADD45A, MAPK3, MAPK8, MDM2, PRKAG1, SETD7, TNFSF10]	[BCL2L11, CCNB3, CCND2, GABARAPL1, GADD45A, MAPK13, MDM2, PLK1, RBL2, SETD7, TNFSF10]	[ATM, BCL2L11, CCNB3, GABARAPL2, MAPK13, PRKAG1, RBL2, SETD7, TNFSF10]	25.9259	40.7407	33.3333	[ATM, BCL2L11, CCNB3, CCND2, GABARAPL1, GABARAPL2, GADD45A, MAPK13, MAPK3, MAPK8, MDM2, PLK1, PRKAG1, RBL2, SETD7, TNFSF10]
KEGG:04621	NOD-like receptor signaling pathway	KEGG_19.11.2021	0.0124218	30	[BIRC3, CARD9, CASP8, ITPR2, JAK1, MAPK3, MAPK8, MAVS, MFN1, NAMPTP1, PRKCD, PSTPIP1, TAB2, TRAF5]	[BIRC3, CYBA, GABARAPL1, GBP, HSP90AA1, HSP90AB1, MAP3K7, MAPK13, MAVS, MCU, SUGT1, TAB1, TICAM1, VDAC2]	[CARD8, CARD9, GABARAPL2, MAPK13, MAVS, MFN1, NLRX1, TAB1, TICAM1, TLR4, VDAC2]	35.8974	35.8974	28.2051	[BIRC3, CARD8, CARD9, CASP8, CYBA, GABARAPL1, GABARAPL2, GBP, HSP90AA1, HSP90AB1, ITPR2, JAK1, MAP3K7, MAPK13, MAPK3, MAPK8, MAVS, MCU, MFN1, NAMPTP1, NLRX1, PRKCD, PSTPIP1, SUGT1, TAB1, TAB2, TICAM1, TLR4, TRAF5, VDAC2]
KEGG:00600	Sphingolipid metabolism	KEGG_19.11.2021	0.0127962	10	[ASAH1, CERS5, DEGS2, GALC, GLA, SGMS1, SGPL1]	[CERS5, PSAP, SPTLC2]	[ACER3, ASAH1, GLA, PSAP, SPTLC2]	46.6667	20	33.3333	[ACER3, ASAH1, CERS5, DEGS2, GALC, GLA, PSAP, SGMS1, SGPL1, SPTLC2]
KEGG:04217	Necroptosis	KEGG_19.11.2021	0.02	21	[BIRC3, CASP8, CHMP4C, H2AFZ, JAK1, MAPK8, PGAM5, STAT6, TNFSF10, TRAF5]	[BIRC3, CAPN1, CHMP2B, CHMP4C, CHMP7, HSP90AA1, HSP90AB1, IFNGR1, TICAM1, TNFSF10, VDAC2]	[CHMP7, TICAM1, TLR4, TNFSF10, VDAC2, VPS4A, VPS4B]	35.7143	39.2857	25	[BIRC3, CAPN1, CASP8, CHMP2B, CHMP4C, CHMP7, H2AFZ, HSP90AA1, HSP90AB1, IFNGR1, JAK1, MAPK8, PGAM5, STAT6, TICAM1, TLR4, TNFSF10, TRAF5, VDAC2, VPS4A, VPS4B]
KEGG:03010	Ribosome	KEGG_19.11.2021	0.0214375	20	[MRPL1, MRPL13, MRPL15, MRPL19, MRPL3, MRPL9, MRPS18A, MRPS9, RPL19, RPL22, RPS14, RPS15, RPS16, RPS7]	[MRPL28, MRPL3, MRPS16, MRPS9, RPL23A, RPL26L1, RPL27A, RPS7]	[MRPL13, MRPL28, MRPS16, MRPS9, RPL22, RPL23A, RPL32, RPS14, RPS15, RPS16, RPS7]	42.4242	24.2424	33.3333	[MRPL1, MRPL13, MRPL15, MRPL19, MRPL28, MRPL3, MRPL9, MRPS16, MRPS18A, MRPS9, RPL19, RPL22, RPL23A, RPL26L1, RPL27A, RPL32, RPS14, RPS15, RPS16, RPS7]
KEGG:04140	Autophagy	KEGG_19.11.2021	0.0230177	26	[AMBRA1, ATG13, ATG14, ATG7, MAPK3, MAPK8, MLST8, NRBF2, PIK3R4, PRKCD, RPS6KB1]	[CAMKK2, DDIT4, GABARAPL1, MAP3K7, MRAS, MTMR3, RAB39B, RAB8A, ZFYVE1]	[AMBRA1, ATG13, ATG14, ATG9A, CAMKK2, DEPDC6, GABARAPL2, MTMR3, NRBF2, PIK3R4, RAB39B, RPS6KB1, SUPT20H, TSC2, WIPI1, ZFYVE1]	30.5556	25	44.4444	[AMBRA1, ATG13, ATG14, ATG7, ATG9A, CAMKK2, DDIT4, DEPDC6, GABARAPL1, GABARAPL2, MAP3K7, MAPK3, MAPK8, MLST8, MRAS, MTMR3, NRBF2, PIK3R4, PRKCD, RAB39B, RAB8A, RPS6KB1, SUPT20H, TSC2, WIPI1, ZFYVE1]
KEGG:04144	Endocytosis	KEGG_19.11.2021	0.0247496	31	[ACTR3B, CBL, CHMP4C, CLTCL1, CYTH4, ITCH, MDM2, PRKCZ, RAB11B]	[AP2B1, ARFGAP1, ARFGEF2, CCDC53, CDC42, CHMP2B, CHMP4C, CHMP7, CLTC, CXCR4, FGFR4, IST1, KIF5B, MDM2, RAB11B, RAB8A, SNX5, STAM2, VPS25]	[ARFGAP1, CCDC53, CHMP7, CLTC, IST1, RAB5A, STAM2, USP8, VPS4A, VPS4B, WIPF1, WIPF3]	22.5	47.5	30	[ACTR3B, AP2B1, ARFGAP1, ARFGEF2, CBL, CCDC53, CDC42, CHMP2B, CHMP4C, CHMP7, CLTC, CLTCL1, CXCR4, CYTH4, FGFR4, IST1, ITCH, KIF5B, MDM2, PRKCZ, RAB11B, RAB5A, RAB8A, SNX5, STAM2, USP8, VPS25, VPS4A, VPS4B, WIPF1, WIPF3]
KEGG:04137	Mitophagy	KEGG_19.11.2021	0.0266948	13	[AMBRA1, BNIP3L, FUNDC1, MAPK8, MFN1, PGAM5, TBC1D15]	[BNIP3L, GABARAPL1, MRAS, UBB]	[AMBRA1, ATG9A, GABARAPL2, MFN1, UBB, USP8]	41.1765	23.5294	35.2941	[AMBRA1, ATG9A, BNIP3L, FUNDC1, GABARAPL1, GABARAPL2, MAPK8, MFN1, MRAS, PGAM5, TBC1D15, UBB, USP8]
KEGG:00010	Glycolysis / Gluconeogenesis	KEGG_19.11.2021	0.0348505	12	[ADH1C, GAPDH, HK1, LDHA, LDHB, PGK2, TPI1]	[ADH4, DLAT]	[ALDH9A1, DLAT, ENO1, GPI, LDHA]	50	14.2857	35.7143	[ADH1C, ADH4, ALDH9A1, DLAT, ENO1, GAPDH, GPI, HK1, LDHA, LDHB, PGK2, TPI1]
KEGG:04142	Lysosome	KEGG_19.11.2021	0.0366482	23	[AGA, ASAH1, CLTCL1, GALC, GLA, GNS, HGSNAT, M6PR]	[AP1B1, AP1G1, AP3M1, ATP6V0A2, CLN5, CLTC, CTNS, CTSG, GM2A, HGSNAT, PSAP, SLC11A2, SLC17A5]	[AGA, AP1G1, AP3M1, ASAH1, ATP6V0A2, CLN5, CLTC, CTNS, CTSG, FUCA2, GLA, GM2A, IDS, M6PR, PSAP, TPP1]	21.6216	35.1351	43.2432	[AGA, AP1B1, AP1G1, AP3M1, ASAH1, ATP6V0A2, CLN5, CLTC, CLTCL1, CTNS, CTSG, FUCA2, GALC, GLA, GM2A, GNS, HGSNAT, IDS, M6PR, PSAP, SLC11A2, SLC17A5, TPP1]
KEGG:00562	Inositol phosphate metabolism	KEGG_19.11.2021	0.04	11	[INPP5A, MTMR1, OCRL, PI4K2A, PIP4K2A, SACM1L, TPI1]	[IMPA1, INPP5J, MTMR3, PIKFYVE, SACM1L]	[IMPA1, MTMR3, OCRL, PI4K2A]	43.75	31.25	25	[IMPA1, INPP5A, INPP5J, MTMR1, MTMR3, OCRL, PI4K2A, PIKFYVE, PIP4K2A, SACM1L, TPI1]
KEGG:04070	Phosphatidylinositol signaling system	KEGG_19.11.2021	0.04	14	[INPP5A, ITPR2, MTMR1, OCRL, PI4K2A, PIP4K2A, PRKCB, SACM1L]	[CALM1, IMPA1, MTMR3, PIKFYVE, PRKCA, SACM1L, TMEM55A]	[CALM1, IMPA1, MTMR3, OCRL, PI4K2A, PRKCB]	38.0952	33.3333	28.5714	[CALM1, IMPA1, INPP5A, ITPR2, MTMR1, MTMR3, OCRL, PI4K2A, PIKFYVE, PIP4K2A, PRKCA, PRKCB, SACM1L, TMEM55A]
KEGG:04210	Apoptosis	KEGG_19.11.2021	0.04	18	[ACTG1, BIRC3, CASP3, CASP7, CASP8, GADD45A, ITPR2, MAPK3, MAPK8, TNFSF10]	[ACTB, ACTG1, BCL2L11, BIRC3, CAPN1, DFFA, DFFB, ENDOG, GADD45A, TNFSF10]	[ATM, BCL2L11, CASP2, DFFA, TNFSF10]	40	40	20	[ACTB, ACTG1, ATM, BCL2L11, BIRC3, CAPN1, CASP2, CASP3, CASP7, CASP8, DFFA, DFFB, ENDOG, GADD45A, ITPR2, MAPK3, MAPK8, TNFSF10]
