# Supplementary material for: RNA‐Seq‐based discovery of genetic variants and allele‐specific expression of two layer lines and broiler chicken
Source: Evol Appl. 2023 May 22;16(6):1135–53. doi: 10.1111/eva.13557 (PMC10286233; doi:10.1111/eva.13557)
Supplement: Supplementary file 4 — Table S4 [file EVA-16-1135-s005.xlsx]

## Sheet: asep_pval__pva_Fst
Subplementary Table 4
Significant allele-specific expression (ASE) of LB and LSL strains at 10, 16, 24, 30 and 60 weeks of age with p<0.05 (gray color) in corresponce with FDR value (blue color) and zFst genes greater than 4 (green color).
Gene	pval_10weeks_LB	pval_10weeks_LSL	pval_16weeks_LB	pval_16weeks_LSL	pval_24weeks_LB	pval_24weeks_LSL	pval_30weeks_LB	pval_30weeks_LSL	pval_60weeks_LB	pval_60weeks_LSL		pval_10weeks_LB FDR Adjusted	pval_10weeks_LSL FDR Adjusted	pval_16weeks_LB FDR Adjusted	pval_16weeks_LSL FDR Adjusted	pval_24weeks_LB FDR Adjusted	pval_24weeks_LSL FDR Adjusted	pval_30weeks_LB FDR Adjusted	pval_30weeks_LSL FDR Adjusted	pval_60weeks_LB FDR Adjusted	pval_60weeks_LSL FDR Adjusted		GENES	zFST_LB vs LSL
TERF2						0.005		0.764		0.874							0.0211815		1		1		TERF2	5.29539
SAAL1	0.819				1.25e-06	0.678		0.807	0.003	0.292		1				6.00682e-05	1		1	0.0151698	0.763365		SAAL1	4.9844
UBA3						0.922		0.668	1e-05	0.993							1		1	0.000349565	1		UBA3	4.64281
C1H12ORF57	0.003		0.504									0.0151825		0.938771									C1H12ORF57	4.56016
KCNK17					0.055	0.937626	1e-07									0.151976	1	3.18636e-06					KCNK17	4.32426
COMTD1	0.448		0.668		0.023		0.252		0.482			0.870602		1		0.0662912		0.617125		0.994755			COMTD1	4.23771
SLC13A2	0.795				1e-05		1e-07					1				0.000293667		3.18636e-06					SLC13A2	4.23586
RAC2	0.434		0.003	0.997	0.404		0.398	0.228	0.715			0.85608		0.0154608	1	0.879549		0.865446	0.589916	1			RAC2	4.17784
CBR4									0.01											0.0353962			CBR4	3.94145
SPG7	0.226		0.272821	0.994	0.972	0.206	0.887	1.11111e-07	0.967			0.532169		0.613279	1	1	0.54333	1	2.52276e-06	1			SPG7	3.90429
GALNT1						0.015		0.751		0.007							0.050081		1		0.0335189		GALNT1	3.69092
PTRHD1	0.676	0.378	0.357	0.044	0.019	0.939	0.815			0.024		1	0.816841	0.749716	0.138172	0.0558277	1	1			0.0859738		PTRHD1	3.54893
NIP7		0.381		0.011		0.001		0.915		0.002			0.821313		0.0443151		0.00685056		1		0.0144183		NIP7	3.546
ENSGALG00000034137	0.054	0.569	0.88	0.752	0.978	0.011	0.985	0.578	0.616	0.966767		0.148473	1	1	1	1	0.0381416	1	1	1	1		ENSGALG00000034137	3.50675
CDK10				0.013		0.004									0.0499573		0.0179927						CDK10	3.44251
MSRA			0.05	0.317	0.974	0.698	0.993	0.684	0.031	0.225				0.137635	0.744131	1	1	1	1	0.0950779	0.638215		MSRA	3.39972
ZRANB1						0.714721				0.028							1				0.0989409		ZRANB1	3.33438
NBL1	0.509	0.614	0.005	0.143	0.663	0.322	0.954	0.839	0.831	0.926		0.937726	1	0.0218696	0.397713	1	0.775307	1	1	1	1		NBL1	3.30002
KCNK5					0.0005		0.01		0.01							0.00556421		0.0328915		0.0353962			KCNK5	3.28567
CA2	0.004		0.945		0.012	0.0009	0.006		0.989			0.018302		1		0.0370082	0.00685056	0.0219491		1			CA2	3.26523
GTF2E2	0.902		1e-05		0.932		0.787		1			1		0.000314863		1		1		1			GTF2E2	3.21052
ZNF276						0.008											0.0296732						ZNF276	3.19168
MTHFR	0.741	0.283	0.0001	0.464	0.001	0.796	0.004	0.176	0.924	0.821		1	0.659586	0.00173166	0.943942	0.00596614	1	0.0163023	0.476921	1	1		MTHFR	3.13598
ACTN1		0.639	0.236	0.018	0.841	0.755	0.959	0.697	0.701	0.75			1	0.547649	0.0645933	1	1	1	1	1	1		ACTN1	3.12522
MAVS	0.25		0.33		0.0001		0.004		0.769			0.576669		0.707891		0.0015503		0.0163023		1			MAVS	3.10671
TMEM19					0.01	0.489	0.002	0.584	0.999	0.626						0.0316527	1	0.00982997	1	1	1		TMEM19	3.10569
ENSGALG00000027147				0.022				0.894							0.0759202				1				ENSGALG00000027147	3.07974
ITPA	0.002		0.001		0.001		5e-06		0.88			0.0115366		0.00740999		0.00596614		0.000129217		1			ITPA	3.03134
MRTO4		0.006		0.39		0.943		0.002		0.936			0.0239932		0.849879		1		0.0107599		1		MRTO4	2.96932
MFF	0.883	0.812	0.476	0.695	0.42	0.912	1	0.658	0.037	0.011		1	1	0.907579	1	0.904326	1	1	1	0.112865	0.0457308		MFF	2.9574
ATP2C1			0.367		0.001	0.185	0.411	0.215	0.893	0.368				0.763739		0.00596614	0.497219	0.883099	0.564498	1	0.888835		ATP2C1	2.94976
MSMO1			0.908		0.954		0.008		0.965					1		1		0.0274734		1			MSMO1	2.93638
BRE	0.279		0.746	0.014	0.619	0.001	0.737	0.647	0.805	0.31		0.626626		1	0.052808	1	0.00685056	1	1	1	0.796029		BRE	2.93079
TMEM65	0.465	0.748		0.831	0.022	0.98	0.23	1	0.867	0.007		0.892032	1		1	0.0636171	1	0.571231	1	1	0.0335189		TMEM65	2.91018
BTBD9					0.999		0.008		0.003							1		0.0274734		0.0151698			BTBD9	2.90705
CASP2				0.007		0.84		0.085		0.222					0.032881		1		0.251054		0.631081		CASP2	2.8683
VPS54					0.003		0.0004		0.824							0.0125063		0.00382799		1			VPS54	2.86688
AMBRA1		0.57		0.011	0.976	0.738	0.177	0.004	0.42	0.066			1		0.0443151	1	1	0.459757	0.0178185	0.916541	0.221204		AMBRA1	2.86482
MAT2B					0.002		0.0002	0.103	0.006							0.00929815		0.0022477	0.300092	0.0240684			MAT2B	2.85111
VTN	0.003		0.704		1.66667e-06		1		0.002			0.0151825		1		7.52991e-05		1		0.0115565			VTN	2.84442
ENSGALG00000006143		0.03		0.954		0.739		0.013		0.681			0.0883486		1		1		0.044668		1		ENSGALG00000006143	2.83927
GMDS	0.653		0.765		0.996		0.004		0.941			1		1		1		0.0163023		1			GMDS	2.82723
ENSGALG00000007526	0.001		0.064		0.01		0.0002		0.001			0.00713652		0.172962		0.0316527		0.0022477		0.00719693			ENSGALG00000007526	2.82366
SRRD	0.856	0.01	0.007	0.006	0.785	0.258	0.0001	0.002	0.785	0.272		1	0.0348225	0.0273166	0.0299003	1	0.652317	0.00127745	0.0107599	1	0.726403		SRRD	2.78914
RNF13					0.968		0.007		0.003							1		0.0246738		0.0151698			RNF13	2.78911
ASAH1		0.018		0.911		0.615		0.81		0.132			0.0562958		1		1		1		0.410921		ASAH1	2.78049
WASHC3							0.001		0.996									0.0061284		1			WASHC3	2.77582
SH3BGRL3	0.772	0.011	0.007	0.493	0.996	0.071	0.998	0.782	0.885	0.333		1	0.0375638	0.0273166	0.969895	1	0.212399	1	1	1	0.834103		SH3BGRL3	2.77521
RPL22		4.28571e-07		0.002		0.092		0.001		0.951			1.35115e-05		0.0145631		0.270801		0.00641843		1		RPL22	2.76435
TM4SF4			0.597	0.0172239	0.807	0.0101317	0.003	0.953	0.667	0.859				1	0.0626071	1	0.0358596	0.0130723	1	1	1		TM4SF4	2.75091
ENSGALG00000030179	0.194		0.002		0.009		5e-06		0.004			0.466269		0.0118293		0.029044		0.000129217		0.0182136			ENSGALG00000030179	2.7407
FABP5	0.17017		0.534		0.005	0.002	0.029		0.002			0.415684		0.968362		0.0181276	0.0108271	0.0841781		0.0115565			FABP5	2.72878
MRPS22	0.035		0.846		0.97		0.8		0.004			0.0997071		1		1		1		0.0182136			MRPS22	2.72877
GATA4	0.41		0.003		0.002		0.935		0.009			0.824337		0.0154608		0.00929815		1		0.0324901			GATA4	2.71747
PEAK1					0.001		0.554		0.437653							0.00596614		1		0.941916			PEAK1	2.70893
CDKL1									0.001											0.00719693			CDKL1	2.70037
SLC16A10	0.029				0.857		0.928		0.531			0.0844554				1		1		1			SLC16A10	2.69189
TBC1D9B					0.736	0.141		0.999	0.965	0.004						1	0.393052		1	1	0.0229043		TBC1D9B	2.6765
SMS							0.002		0.004	0.509								0.00982997		0.0182136	1		SMS	2.66108
NUDT7	0.602		0.706		0.011	0.96	0.467		0.993	0.159		1		1		0.0343856	1	0.959317		1	0.482563		NUDT7	2.63246
PIGC	0.002		0.469		1.11111e-07		0.001		0.004			0.0115366		0.898705		5.54088e-06		0.0061284		0.0182136			PIGC	2.61465
GIMD1							0.902	0.382	3e-05	0.095								1	0.856757	0.000852727	0.309047		GIMD1	2.6129
FAM131A		0.935		1e-07		0.649	0.5667	0.639					1		7.5e-06		1	1	1				FAM131A	2.61185
POLDIP3	0.331		0.045		0.86		0.0003		0.322			0.709868		0.125145		1		0.00302047		0.761115			POLDIP3	2.60626
ENSGALG00000003348	1		0.91		0.013		0.809		0.66			1		1		0.0396984		1		1			ENSGALG00000003348	2.58475
PTGES3L		0.146		0.381		0.008		0.796		0.906			0.382722		0.837158		0.0296732		1		1		PTGES3L	2.56896
FGFR1OP2	0.727	0.977	0.426	0.842	0.571	0.002	0.026	0.006	0.01	0.948		1	1	0.847392	1	1	0.0108271	0.0761399	0.0243688	0.0353962	1		FGFR1OP2	2.5623
CG-1B	0.0004		0.359				0.675		0.951			0.00526038		0.752541				1		1			CG-1B	2.55723
CAPN5					1		0.002	0.279	0.006	0.926						1		0.00982997	0.68638	0.0240684	1		CAPN5	2.54881
LYN			0.916	0.575	0.041	0.881	1e-07	0.997	0.978	1				1	1	0.114066	1	3.18636e-06	1	1	1		LYN	2.5479
MYDGF	0.781		0.844		0.026		0.77		1e-07			1		1		0.0742496		1		6.7e-06			MYDGF	2.53276
GNAL					0.805	0.93	0.018018	0.001	0.517	0.06						1	1	0.0541216	0.00641843	1	0.202267		GNAL	2.52894
TOM1L1			0.089		0.997	0.393	0.008	0.008	0.004	0.384				0.234595		1	0.881888	0.0274734	0.0304745	0.0182136	0.911409		TOM1L1	2.52791
RPS7	0.564		0.011		0.395		0.626627		0.354			0.993533		0.0378496		0.867457		1		0.811202			RPS7	2.51096
NPHP1							0.555		0.011									1		0.0384283			NPHP1	2.50889
PSEN1					0.808		0.743		0.001							1		1		0.00719693			PSEN1	2.50886
NDUFA9	0.649	0.903	0.036	0.794	0.999	0.009	0.935	0.996	0.838	0.593		1	1	0.101967	1	1	0.0323164	1	1	1	1		NDUFA9	2.50463
DGLUCY			0.063		0.003		0.954		0.965					0.17046		0.0125063		1		1			DGLUCY	2.4931
SSR3	0.498	0.996	0.257	0.01	0.276	0.925	0.001	0.86	0.195	0.0015		0.927063	1	0.584576	0.0415896	0.661949	1	0.0061284	1	0.514274	0.014144		SSR3	2.47824
CZIB	0.449	0.018	0.987	0.259	0.942	0.883	0.224	0.005	0.011	0.926		0.871735	0.0562958	1	0.646423	1	1	0.56105	0.0210367	0.0384283	1		CZIB	2.45599
PANK3					0.001	0.437	0.369	0.889	0.664							0.00596614	0.945051	0.82543	1	1			PANK3	2.44646
PCID2	0.767		0.669		0.999		0.003		0.428			1		1		1		0.0130723		0.928956			PCID2	2.44529
POLDIP2	0.0004		0.0001		0.00012		0.994		0.002			0.00526038		0.00173166		0.00185474		1		0.0115565			POLDIP2	2.43271
CHTF8	0.022		1				0.799		0.541			0.0665731		1				1		1			CHTF8	2.41993
CCT7	0.853		0.007		0.0004		0.964		0.015			1		0.0273166		0.00460654		1		0.0494262			CCT7	2.41047
STARD3NL	0.143	0.582	0.991	0.827	0.001	0.344	0.692	0.446	0.949	0.059		0.358099	1	1	1	0.00596614	0.810916	1	0.94596	1	0.199283		STARD3NL	2.39652
CALM1	0.935	0.511	0.615	0.035	0.94	0.308	0.942	0.483	0.844	0.001		1	0.985979	1	0.11234	1	0.747051	1	0.998549	1	0.00958564		CALM1	2.38765
CIR1			0.229358						0.00743494	0.667				0.534122						0.0284652	1		CIR1	2.38537
ENSGALG00000052515		0.025		0.001									0.0751277		0.00889328								ENSGALG00000052515	2.37631
ENSGALG00000001536	0.908		0.78		0.003	0.388	0.992	0.905	0.875	0.369		1		1		0.0125063	0.874635	1	1	1	0.890012		ENSGALG00000001536	2.36819
NSDHL	0.411		0.745		0.002		0.003		0.129			0.825157		1		0.00929815		0.0130723		0.359056			NSDHL	2.34231
DDX52					0.125		0.490471		0.045							0.332369		0.991909		0.135869			DDX52	2.34015
HERPUD2	0.856		0.003		0.934	0.732	1e-07		0.997			1		0.0154608		1	1	3.18636e-06		1			HERPUD2	2.33357
CRIPT	0.823		0.041		4e-05		0.999		0.001			1		0.114785		0.00090359		1		0.00719693			CRIPT	2.3332
RNF5	0.002	0.997	0.074	0.212	0.002	0.329	1	0.29	1	0.811		0.0115366	1	0.197893	0.556268	0.00929815	0.786801	1	0.705361	1	1		RNF5	2.31951
PGD	0.368	0.794	0.532	0.961		0.963		0.002		0.613		0.766422	1	0.967024	1		1		0.0107599		1		PGD	2.3134
METTL18							0.016		0.658									0.0487123		1			METTL18	2.31186
EEPD1	0.967	0.461	0.001	0.943	0.005	0.916	0.001	0.898	0.573	0.879		1	0.928045	0.00740999	1	0.0181276	1	0.0061284	1	1	1		EEPD1	2.3094
KIAA1143									0.0009	0.825										0.00719693	1		KIAA1143	2.30304
LGALS3	1	0.002	1	1	1	0.612	1e-07		1e-07			1	0.0110516	1	1	1	1	3.18636e-06		6.7e-06			LGALS3	2.29997
ZNFX1	0.539		0.805		0.659	0.894895	0.949	1.11111e-07	0.014			0.968671		1		1	1	1	2.52276e-06	0.0468442			ZNFX1	2.29868
DNPEP	0.118	0.003		0.852		0.002		0.0004		0.576		0.302375	0.0148154		1		0.0108271		0.00411497		1		DNPEP	2.29692
MRPL13				0.984				0.766		0.001					1				1		0.00958564		MRPL13	2.28952
RFXAP		0.893			0.879	0.744	0.817	0.927	0.001	0.007			1			1	1	1	1	0.00719693	0.0335189		RFXAP	2.28745
EGLN3	0.588		0.985	0.665	0.272		0.014	0.03	0.745			1		1	1	0.654434		0.0435694	0.0940511	1			EGLN3	2.27902
LSP1P1	0.001	0.968	0.922	0.005	0.971	0.964	0.011	0.995	0.718	0.988		0.00713652	1	1	0.026533	1	1	0.0354733	1	1	1		LSP1P1	2.27841
SRP14	0.003	0.002	0.29	0.0002	0.001	0.001	1e-07	0.88	0.009	0.002		0.0151825	0.0110516	0.641545	0.00361446	0.00596614	0.00685056	3.18636e-06	1	0.0324901	0.0144183		SRP14	2.27527
FAM185A						0.864729		0.793	0.016	0.536							1		1	0.052232	1		FAM185A	2.27321
PPCS	0.669	0.873	0.005	0.932	0.679		0.152	1.11111e-07	0.827	0.76		1	1	0.0218696	1	1		0.40076	2.52276e-06	1	1		PPCS	2.25561
EXOG			0.327	0.593		0.604	0.004	0.427	0.023	0.329				0.702767	1		1	0.0163023	0.916982	0.0721136	0.82887		EXOG	2.24787
DEF8	0.914		0.001		0.002		0.002		0.221			1		0.00740999		0.00929815		0.00982997		0.568719			DEF8	2.23543
ENSGALG00000028985	0.011											0.0381443											ENSGALG00000028985	2.2351
IRAK2				0.935	0.925	0.028	0.202	0.158	0.544	0.008					1	1	0.0880203	0.516325	0.435006	1	0.0363986		IRAK2	2.20817
ENSGALG00000039733	7e-05		0.312									0.00187534		0.679746									ENSGALG00000039733	2.1982
MSL3				0.776	0.946		0.456		0.001	0.595679					1	1		0.94259		0.00719693	1		MSL3	2.18332
GLO1	0.983		0.001		0.002		0.003		0.003			1		0.00740999		0.00929815		0.0130723		0.0151698			GLO1	2.17911
SCO2	0.498	0.006	0.831	0.653	0.589	0.021	0.987	0.0003	0.914	0.24		0.927063	0.0239932	1	1	1	0.0673415	1	0.00320788	1	0.671613		SCO2	2.17703
SLC35F2	0.925		0.093				0.004	0.223	0.002			1		0.244019				0.0163023	0.581063	0.0115565			SLC35F2	2.15515
ANP32E			0.39		0.808		0.656		0.019					0.795399		1		1		0.0607223			ANP32E	2.15161
LY86	0.157				0.506		0.012	0.127	0.497	0.986		0.388276				1		0.038193	0.359647	1	1		LY86	2.14528
FBXO22	0.029		0.511		0.002		0.004		0.808			0.0844554		0.946441		0.00929815		0.0163023		1			FBXO22	2.14469
COPE	0.249	0.003	0.383	0.978	0.936	0.0001	0.865	1.11111e-07	0.992	0.053		0.574996	0.0148154	0.785304	1	1	0.00158099	1	2.52276e-06	1	0.180422		COPE	2.14215
ZFYVE1					0.746		0.706		0.001							1		1		0.00719693			ZFYVE1	2.1409
SLC31A2	0.264	0.754	0.014	0.881				0.467936				0.602318	1	0.0452906	1				0.980517				SLC31A2	2.12766
CD38	0.008		0.028	0.346	0.887	0.895	0.003	0.001	0.883	0.974		0.0297916		0.0816726	0.786761	1	1	0.0130723	0.00641843	1	1		CD38	2.12693
MRPS26	0.004	0.005	0.001	0.006	0.001	0.0001	0.001	0.965	0.99	0.004		0.018302	0.0212711	0.00740999	0.0299003	0.00596614	0.00158099	0.0061284	1	1	0.0229043		MRPS26	2.12516
MRPL28	0.002		0.003		0.994		0.982		0.833			0.0115366		0.0154608		1		1		1			MRPL28	2.12349
MPST	3.33333e-06	0.003	0.001	1	0.007	1		4e-05	0.0002	1		0.000181039	0.0148154	0.00740999	1	0.0235232	1		0.000624727	0.00310939	1		MPST	2.11431
ISG20L2	0.277		0.002		0.443		0.003		0.001			0.624145		0.0118293		0.932947		0.0130723		0.00719693			ISG20L2	2.11114
DYNC1I2					0.007	0.632	0.732	0.106	0.939	0.152						0.0235232	1	1	0.307442	1	0.463751		DYNC1I2	2.10919
WDR54	0.0002		1									0.00319396		1									WDR54	2.10847
ARHGAP17			0.744	0.74	0.926	0.915		0.042	0.66	0.82				1	1	1	1		0.129855	1	1		ARHGAP17	2.10759
LMBRD1					0.232		0.478		0.012	0.287287						0.574942		0.976192		0.0410553	0.754455		LMBRD1	2.10269
CLTC	0.758		0.641		0.001		0.997		0.773			1		1		0.00596614		1		1			CLTC	2.10055
RRM2B	0.03	0.636	0.949		0.974	0.338	0.433	0.619	0.011	0.621		0.0869439	1	1		1	0.800203	0.913912	1	0.0384283	1		RRM2B	2.09997
ENSGALG00000003920	0.004	0.843	0.273	0.665	0.938	0.097	0.194	0.528	0.292	0.808		0.018302	1	0.613383	1	1	0.284671	0.498603	1	0.708047	1		ENSGALG00000003920	2.07952
LDAH			0.011		0.996	0.091	0.837		0.579	0.683				0.0378496		1	0.268023	1		1	1		LDAH	2.07247
ENSGALG00000050946	0.0008	0.598599	1e-06	0.007	1	0.256	0.0003	0.001	0.002	0.008		0.00713652	1	5.81899e-05	0.032881	1	0.647591	0.00302047	0.00641843	0.0115565	0.0363986		ENSGALG00000050946	2.07246
SRSF1	0.696	0.355828	0.739	0.009	0.298	0.534	0.832	0.595	0.725	0.011		1	0.781848	1	0.0386819	0.701973	1	1	1	1	0.0457308		SRSF1	2.07122
TMEM125	0.992		0.001		0.001		0.992		0.872			1		0.00740999		0.00596614		1		1			TMEM125	2.05794
FOXJ2				0.306		0.003	0.995	0.874	0.843	0.553					0.72973		0.0143837	1	1	1	1		FOXJ2	2.0559
YTHDF1					0.007		0.091		0.944	0.992						0.0235232		0.251022		1	1		YTHDF1	2.05275
NDUFAF5				0.025	0.598	0.946	0.0001	0.207	0.971	0.926					0.0846501	1	1	0.00127745	0.546836	1	1		NDUFAF5	2.04714
WDFY1				0.983	0.0028	0.988	0.009	0.017	0.001	0.666					1	0.0125063	1	0.0302047	0.0558432	0.00719693	1		WDFY1	2.04557
AP3M1	0.239	0.008	0.341	0.851	0.384	0.952	1e-07	0.003	0.163	0.663		0.556204	0.0294557	0.72573	1	0.851794	1	3.18636e-06	0.0146144	0.44189	1		AP3M1	2.03522
ZNHIT3	0.0005		0.936	0.998	0.001	0.34	0.985		0.00015			0.006375		1	1	0.00596614	0.803784	1		0.00263812			ZNHIT3	2.02755
RRM1	0.66		4e-05	0.833	0.0002	0.826	0.001	0.403	4e-05	0.289		1		0.00101591	1	0.00268325	1	0.0061284	0.886497	0.0010569	0.757043		RRM1	2.02169
TNFSF10	0.001	4.28571e-07	0.0012	1e-07	0.002	0.134	0.001	0.992	0.832	0.793		0.00713652	1.35115e-05	0.00884038	7.5e-06	0.00929815	0.376937	0.0061284	1	1	1		TNFSF10	2.02169
ENSGALG00000046828	0.948	0.032	0.008	0.742	0.007	0.013	0.819	1.11111e-07	0.007	0.999		1	0.0938472	0.0300703	1	0.0235232	0.0441786	1	2.52276e-06	0.0268182	1		ENSGALG00000046828	2.01545
TMEM181					0.259		0.015		0.001							0.630039		0.0461437		0.00719693			TMEM181	2.01296
NFS1			0.001		1.11111e-07		0.0001		0.625					0.00740999		5.54088e-06		0.00127745		1			NFS1	2.00986
SAP30BP			0.017		0.867	0.613	0.397	0.882	0.875	0.557				0.0530904		1	1	0.865284	1	1	1		SAP30BP	2.00762
EXOC3L4	0.006		0.365		0.485		0.996		0.879			0.0242904		0.760955		0.990232		1		1			EXOC3L4	1.99492
RNASET2	0.566		0.059		1		0.001		0.0005			0.994543		0.160582		1		0.0061284		0.00671599			RNASET2	1.98762
SDF2	0.002		0.003	0.602	0.8		0.002		0.138			0.0115366		0.0154608	1	1		0.00982997		0.381278			SDF2	1.98307
MESDC2			0.005		5e-05	0.541	0.001		0.011	0.519				0.0218696		0.00110586	1	0.0061284		0.0384283	1		MESDC2	1.98206
ENSGALG00000008404			0.626		0.01		0.983		0.881					1		0.0316527		1		1			ENSGALG00000008404	1.98025
INTS10				0.741		0.949		0.736		7e-05					1		1		1		0.00215592		INTS10	1.97615
CHST14		0.961		0.98996		0.019		0.389		0.412955			1		1		0.0614458		0.866799		0.951798		CHST14	1.97296
LDHA	0.014	0.003	0.502	0.046	0.002	0.0002	0.008	0.0002	0.646	0.995		0.0456693	0.0148154	0.938087	0.14395	0.00929815	0.00278761	0.0274734	0.00231121	1	1		LDHA	1.96887
PTPRJ					0.0005	0.001	8e-05	2e-05	0.0004	0.002						0.00556421	0.00685056	0.00127745	0.000325174	0.0055861	0.0144183		PTPRJ	1.96529
NOC2L	0.969	0.863	0.853	0.926	0.888	0.009	0.845	0.674	0.002	0.135		1	1	1	1	1	0.0323164	1	1	0.0115565	0.418508		NOC2L	1.95439
CA6	1		1		0.001		0.725		0.005			1		1		0.00596614		1		0.0211898			CA6	1.95244
UBAC1					0.845		0.001		0.341	0.588						1		0.0061284		0.791728	1		UBAC1	1.95005
GOLT1A	0.008		0.986		0.002		0.001		0.328	0.006		0.0297916		1		0.00929815		0.0061284		0.771088	0.0301157		GOLT1A	1.94862
SUMO1		0.179	1e-07	0.574		0.77	0.73	0.883	0.551	0.659			0.457344	5.97013e-06	1		1	1	1	1	1		SUMO1	1.94758
ARL5A		0.835	0.005	1	0.805	0.112	0.631	0.84		0.013			1	0.0218696	1	1	0.32389	1	1		0.0521704		ARL5A	1.94584
OAZ2	0.887	0.699	0.044	0.008	0.001	0.001	0.977	0.002	0.803	0.704		1	1	0.122661	0.0358566	0.00596614	0.00685056	1	0.0107599	1	1		OAZ2	1.93665
ENSGALG00000004637	0.001		0.0002		0.00025		0.0003		0.005			0.00713652		0.00293944		0.00330375		0.00302047		0.0211898			ENSGALG00000004637	1.93294
DBNDD2	0.411	0.629	0.014	0.911	0.376	0.984	1e-07	0.976	0.894	0.002		0.825157	1	0.0452906	1	0.840396	1	3.18636e-06	1	1	0.0144183		DBNDD2	1.92666
ENSGALG00000027620	0.096		0.638		0.004		0.982		0.002			0.249983		1		0.0154674		1		0.0115565			ENSGALG00000027620	1.92113
GLA	0.557	0.009		0.0011	0.003	0.995	0.633	0.979	0.876	0.031		0.986187	0.0322629		0.00972495	0.0125063	1	1	1	1	0.10873		GLA	1.91995
GM2A	1		1		0.00018		0.001		1			1		1		0.00268325		0.0061284		1			GM2A	1.91773
AADAC	0.49	0.001	1	0.974	0.97	0.701	1	0.997	0.0001	0.994		0.920153	0.00672571	1	1	1	1	1	1	0.00180385	1		AADAC	1.91278
ENSGALG00000053371	0.497		0.595				0.019		0.039			0.927063		1				0.0568277		0.118516			ENSGALG00000053371	1.90201
DIP2B					0.381		0.007		0.367							0.847272		0.0246738		0.832182			DIP2B	1.89536
GANC				0.386		0.547		0.002		0.414					0.844434		1		0.0107599		0.951798		GANC	1.89421
NOCT	0.007		0.002		0.004	0.196	0.005	0.097	0.988	0.465		0.0270305		0.0118293		0.0154674	0.519447	0.0190748	0.284217	1	1		NOCT	1.88632
PLA2G12B	0.056		1	0.932	0.003		1		0.002			0.153468		1	1	0.0125063		1		0.0115565			PLA2G12B	1.88617
CDH1	1	4.28571e-07	0.004	0.865	0.002	0.014	0.008	0.886	0.001	0.678		1	1.35115e-05	0.0187633	1	0.00929815	0.0471559	0.0274734	1	0.00719693	1		CDH1	1.87923
SLC35F5					0.921	0.001	0.0002	0.0002	0.009	1e-05						1	0.00685056	0.0022477	0.00231121	0.0324901	0.000409843		SLC35F5	1.87462
ENSGALG00000023709	0.003						0.00106045					0.0151825						0.00648525					ENSGALG00000023709	1.87444
FANCA						1e-07											4.75769e-06						FANCA	1.87196
ATE1					0.701	0.156	0.009	0.005	0.042	0.599						1	0.429543	0.0302047	0.0210367	0.127084	1		ATE1	1.86957
ENSGALG00000032223	0.0005		0.002		0.001		0.002		0.803			0.006375		0.0118293		0.00596614		0.00982997		1			ENSGALG00000032223	1.86868
C15H12orf49	0.002	0.316	0.01	0.082	0.544	0.97	2e-05	0.627	0.0002	0.014		0.0115366	0.715713	0.0352531	0.242923	1	1	0.000409343	1	0.00310939	0.0554144		C15H12orf49	1.86605
CIAO2B						0.901		0.014									1		0.0473465				CIAO2B	1.86441
ENSGALG00000045199		0.005		0.646		0.002		0.001		0.003			0.0212711		1		0.0108271		0.00641843		0.0189044		ENSGALG00000045199	1.86398
PIK3IP1		0.605	0.404	0.004	0.841	0.013	0.018	0.949	0.013	0.926			1	0.817065	0.022756	1	0.0441786	0.0540965	1	0.043916	1		PIK3IP1	1.85999
GNPNAT1		0.977		0.996		0.003		0.994		0.012			1		1		0.0143837		1		0.0489498		GNPNAT1	1.85896
SUPT20H					0.01		0.029		0.884							0.0316527		0.0841781		1			SUPT20H	1.85737
ENSGALG00000042073	1e-07	0.775	1e-07	0.354	3.33333e-06	0.004	1	0.85	1	0.00915565		7.60364e-06	1	5.97013e-06	0.797697	0.000129559	0.0179927	1	1	1	0.0400127		ENSGALG00000042073	1.85368
TPD52	0.184	0.005	1.25e-06	0.683	0.709	0.009	0.024	0.009	0.413	0.007		0.445048	0.0212711	7.00762e-05	1	1	0.0323164	0.070652	0.0335644	0.906538	0.0335189		TPD52	1.85206
SLC2A5	0.0001	0.807	1	0.883	1.5e-05	0.364	0.0001	0.998	1	0.483		0.00187534	1	1	1	0.000435834	0.835377	0.00127745	1	1	1		SLC2A5	1.8516
TRAP1	0.476	0.852	0.965	0.96	0.505	0.007	1	0.552	0.342	0.001		0.901963	1	1	1	1	0.0269961	1	1	0.793722	0.00958564		TRAP1	1.84598
TMEM248		0.734		0.984		0.003		0.983		0.664			1		1		0.0143837		1		1		TMEM248	1.84483
PCNP			0.04		0.987	0.279	0.812	0.001	0.001	0.987988				0.112396		1	0.694063	1	0.00641843	0.00719693	1		PCNP	1.84375
GATD3AL1	0.005	0.008	0.001	0.009	0.001	0.002	0.378	0.982	0.012	0.012		0.0213367	0.0294557	0.00740999	0.0386819	0.00596614	0.0108271	0.838538	1	0.0410553	0.0489498		GATD3AL1	1.84214
PIM1	0.232	0.929	0.716	0.84	0.968	0.299	0.412	0.004	0.01	0.014		0.542631	1	1	1	1	0.73204	0.884231	0.0178185	0.0353962	0.0554144		PIM1	1.83623
USP2		0.0004					0.156						0.00461569					0.410534					USP2	1.83594
YPEL2				0.012	0.774	0.028		0.548096							0.0472028	1	0.0880203		1				YPEL2	1.83399
MRPS9	0.005		0.997		0.001		0.006		0.0006			0.0213367		1		0.00596614		0.0219491		0.00719693			MRPS9	1.83371
DFFA		0.38		0.833834		0.0001		0.674		0.503			0.819658		1		0.00158099		1		1		DFFA	1.83004
UCK2	0.001		0.997		0.001		0.979		0.603			0.00713652		1		0.00596614		1		1			UCK2	1.81464
COPA	1.5e-05		1e-07		0.99		0.807		1e-07			0.000603173		5.97013e-06		1		1		6.7e-06			COPA	1.81053
PPP4R3A					0.0220662		0.969		0.576	0.19						0.0637736		1		1	0.560629		PPP4R3A	1.80908
RAB43	0.015		0.038	0.804	0.999	0.072	0.699	0.309	0.864	0.475		0.0484402		0.107235	1	1	0.215001	1	0.738334	1	1		RAB43	1.80879
PSMG1	0.001			0.004	0.001	0.006	0.387	1	0.801	0.002		0.00713652			0.022756	0.00596614	0.0241759	0.850429	1	1	0.0144183		PSMG1	1.80195
DHRS11	0.388	0.281	0.603	0.006	0.539	1	0.651		0.781			0.7954	0.657965	1	0.0299003	1	1	1		1			DHRS11	1.79711
S100A16	0.0295617		0.885									0.0860313		1									S100A16	1.79512
ENSGALG00000050047	0.005	0.838	0.001	0.9			0.558					0.0213367	1	0.00740999	1			1					ENSGALG00000050047	1.79106
DHRS7	0.606607	0.385	0.04	1e-07	0.775	0.016	0.308	0.0004	0.847	0.835		1	0.826404	0.112396	7.5e-06	1	0.0528491	0.722402	0.00411497	1	1		DHRS7	1.79048
POLR2C	0.005	0.18	0.317	0.41	0.188	0.884	0.776	0.993	0.979	0.765		0.0213367	0.459234	0.687706	0.876068	0.48288	1	1	1	1	1		POLR2C	1.789
SIAH2	0.994		0.526		0.002		0.745		0.999			1		0.959913		0.00929815		1		1			SIAH2	1.78458
NMD3									0.735	0.004										1	0.0229043		NMD3	1.78251
PLEKHN1	0.678	0.749	0.84	0.003	0.043	0.623	0.05	0.024	0.799			1	1	1	0.0189607	0.119442	1	0.141759	0.0763085	1			PLEKHN1	1.78223
RNF128	0.772	0.929	0.014	0.972	0.557	0.131	0.937	1.11111e-07	0.974	0.115		1	1	0.0452906	1	1	0.369338	1	2.52276e-06	1	0.364985		RNF128	1.78029
RFNG				0.711	0.697	0.005	0.779	0.007		0.001					1	1	0.0211815	1	0.0275405		0.00958564		RFNG	1.77465
NTMT1	0.065	0.998	0.001	0.889	0.152	0.932	0.706	0.893	0.931	0.0002		0.175261	1	0.00740999	1	0.397562	1	1	1	1	0.00395817		NTMT1	1.77376
ANKRD54	0.169	0.789	1e-07	0.016	0.91	0.553	0.007	0.307	0.001	0.998		0.413793	1	5.97013e-06	0.0586797	1	1	0.0246738	0.735259	0.00719693	1		ANKRD54	1.7729
TMEM41B					0.004		0.002		0.862							0.0154674		0.00982997		1			TMEM41B	1.7723
LIMK1				0.01											0.0415896								LIMK1	1.76849
POMP	0.001			0.941	0.665	1e-07	0.758		0.298			0.00713652			1	1	4.75769e-06	1		0.719804			POMP	1.76626
RSAD2	0.014				0.69		0.98					0.0456693				1		1					RSAD2	1.76456
ELMO3	0.843	0.169	0.396	0.971	0.925	0.839	0.821	0.001	0.067	0.833		1	0.435576	0.80478	1	1	1	1	0.00641843	0.197215	1		ELMO3	1.76417
PTRH2	0.989		0.009		0.002		0.273		0.331			1		0.0327318		0.00929815		0.656793		0.774903			PTRH2	1.76272
GABARAPL2	0.04		0.541		0.008		0.005		0.963			0.112646		0.976051		0.0262822		0.0190748		1			GABARAPL2	1.76063
VPS26C	0.521		0.932		0.001	0.607	0.945	0.723	0.904			0.951615		1		0.00596614	1	1	1	1			VPS26C	1.75937
RAB8B					0.01	1e-07	0.999	0.894	0.948	0.028						0.0316527	4.75769e-06	1	1	1	0.0989409		RAB8B	1.75787
PRKAG1	0.005	0.009	0.957	0.007	0.388	0.405	0.985	0.232	0.861	0.963		0.0213367	0.0322629	1	0.032881	0.857428	0.899031	1	0.596969	1	1		PRKAG1	1.75576
MICALL1	0.371457		0.005	0.529	0.562		0.89	0.587	0.959			0.772469		0.0218696	0.995825	1		1	1	1			MICALL1	1.75368
GATAD2B	1.42857e-06	0.005	0.01	0.905	0.003	0.984	0.75	0.009	0.001	0.013		9.79391e-05	0.0212711	0.0352531	1	0.0125063	1	1	0.0335644	0.00719693	0.0521704		GATAD2B	1.75325
ENSGALG00000015652	0.707		0.954		0.592		0.001		0.92			1		1		1		0.0061284		1			ENSGALG00000015652	1.75217
MCRS1	0.787		0.585		0.15		1e-07	0.273	0.881			1		1		0.392914		3.18636e-06	0.675488	1			MCRS1	1.74891
ACVRL1	0.966	0.797	0.561	0.011		0.979	0.439	0.802	0.982	0.002		1	1	0.993419	0.0443151		1	0.91931	1	1	0.0144183		ACVRL1	1.74592
C1QTNF5		0.593	0.004	0.742									1	0.0187633	1								C1QTNF5	1.74572
SFXN4	0.406		0.722	0.069	0.0003	0.222	0.962	0.891	0.973	0.976		0.817867		1	0.20811	0.00363716	0.578135	1	1	1	1		SFXN4	1.73954
MED30	0.494	0.988	0.295	0.001	0.991	0.664	0.715	0.996	0.348	0.445		0.923105	1	0.650103	0.00889328	1	1	1	1	0.803011	0.996654		MED30	1.73781
SLC39A3	0.001	0.085	0.007	0.008	0.001	0.974	0.001	1	0.897	0.571		0.00713652	0.235585	0.0273166	0.0358566	0.00596614	1	0.0061284	1	1	1		SLC39A3	1.73227
CARHSP1	0.987		0.003	3e-05	0.47	1	0.012	1.11111e-07	0.002			1		0.0154608	0.000985401	0.967453	1	0.038193	2.52276e-06	0.0115565			CARHSP1	1.73171
ENSGALG00000030153	0.001	0.652	1	0.014	0.003		1		0.002			0.00713652	1	1	0.052808	0.0125063		1		0.0115565			ENSGALG00000030153	1.72689
BAG3	0.389	0.197			0.002	0.794		0.493	0.357			0.796669	0.497573			0.00929815	1		1	0.815752			BAG3	1.72533
ENSGALG00000041973	0.838	0.229	0.684	0.976	0.405		0.005	0.988				1	0.561917	1	1	0.880638		0.0190748	1				ENSGALG00000041973	1.71825
XPNPEP3	0.815		0.016		0.982	0.711	1		0.93	0.252		1		0.050586		1	1	1		1	0.690711		XPNPEP3	1.70841
AP1G1					0.011		0.225		0.911							0.0343856		0.563052		1			AP1G1	1.70812
ANKZF1	0.831	0.02	1e-05	0.005	0.112	0.203	0.0009	0.943	0.0001	0.001		1	0.0619474	0.000314863	0.026533	0.299915	0.535989	0.0061284	1	0.00180385	0.00958564		ANKZF1	1.70562
ERP29	0.053		0.27	0.705	0.002		0.003	0.668	0.0003	0.992		0.14582		0.609024	1	0.00929815		0.0130723	1	0.00439687	1		ERP29	1.68453
MZT1							0.006		0.966									0.0219491		1			MZT1	1.68264
TFIP11	1e-07	4.28571e-07	2e-06	0.01	0.463	0.805	0.002	1.11111e-07	0.999	0.979		7.60364e-06	1.35115e-05	9.99498e-05	0.0415896	0.958644	1	0.00982997	2.52276e-06	1	1		TFIP11	1.68008
PELI3	0.499	0.53	0.505	0.249	0.842	0.657	0.79	0.012	0.619	0.436		0.927063	1	0.940253	0.629141	1	1	1	0.0419878	1	0.98412		PELI3	1.6777
HSD17B7	0.305	0.003	0.959	0.893	0.687	0.001	0.007	0.0004	0.988	0.002		0.668506	0.0148154	1	1	1	0.00685056	0.0246738	0.00411497	1	0.0144183		HSD17B7	1.67518
SERINC3	0.624	0.046	0.499	0.755	1.11111e-07	0.0004	1e-07	0.964	1	0.599		1	0.132054	0.935905	1	5.54088e-06	0.00503613	3.18636e-06	1	1	1		SERINC3	1.67153
ENSGALG00000011296		0.879	0.35		0.981	0.577	0.236	0.783	0.783	0.005			1	0.739068		1	1	0.584064	1	1	0.026691		ENSGALG00000011296	1.67147
ENSGALG00000006056				0.993	0.432	0.004	0.98	1e-05	0.97	0.002					1	0.921159	0.0179927	1	0.000174122	1	0.0144183		ENSGALG00000006056	1.66949
MGAT3	0.004		0.0008		1.11111e-07		1.25e-06		1			0.018302		0.00740999		5.54088e-06		3.89444e-05		1			MGAT3	1.66446
SLC37A1	0.924		0.014	0.067	0.012	0.242	0.003	0.02	0.236	0.919		1		0.0452906	0.202757	0.0370082	0.620423	0.0130723	0.064546	0.597484	1		SLC37A1	1.66402
NUDT3		0.007				0.001		0.979		0.658			0.0269836				0.00685056		1		1		NUDT3	1.66356
ADSL	0.001		0.006		0.004	0.61	0.979		0.886	0.884		0.00713652		0.0247151		0.0154674	1	1		1	1		ADSL	1.66267
SEPTIN2					0.52	0.002	0.006	1.5e-05	0.933	0.006						1	0.0108271	0.0219491	0.000258562	1	0.0301157		SEPTIN2	1.66019
M6PR	0.252	0.116	0.055	0.356	0.273	0.926	1e-07	0.795	0.901	0.54		0.580002	0.313147	0.150407	0.8006	0.656243	1	3.18636e-06	1	1	1		M6PR	1.6592
DECR1	0.002		0.001		0.002		1		3.33333e-06			0.0115366		0.00740999		0.00929815		1		0.000158983			DECR1	1.65874
TRPC4AP	0.583		0.008		0.002		0.998	0.143	0.395			1		0.0300703		0.00929815		1	0.398821	0.879723			TRPC4AP	1.65856
NUP43						0.945	0.001	0.004	0.105	0.872							1	0.0061284	0.0178185	0.298907	1		NUP43	1.65842
GINM1	0.097		0.301		1e-05		0.004		0.999			0.252429		0.659531		0.000293667		0.0163023		1			GINM1	1.65747
RPA1	0.648		0.793		0.007	0.007	0.0014	0.733	0.999	0.786		1		1		0.0235232	0.0269961	0.00834346	1	1	1		RPA1	1.65528
ZNF652	0.017	0.912		0.731	0.841	0.74	0.198	0.802	0.269	0.723		0.0538591	1		1	1	1	0.507025	1	0.664005	1		ZNF652	1.65518
ADD1			0.849		0.793		0.013		0.883					1		1		0.0407285		1			ADD1	1.65481
BCL2L15	1	0.961	1	0.998	1		1	0.138105	1e-07	0.186869		1	1	1	1	1		1	0.386844	6.7e-06	0.552957		BCL2L15	1.65337
LLGL1	0.969	0.518974	0.01		0.954	0.034	0.93	0.919	0.252			1	0.995923	0.0352531		1	0.105673	1	1	0.629497			LLGL1	1.6526
H6PD	0.655		0.908		0.25		0.002		0.261			1		1		0.61351		0.00982997		0.648525			H6PD	1.65173
RNF19A					0.942	0.836	0.297	0.753	0.001	0.753						1	1	0.702775	1	0.00719693	1		RNF19A	1.65013
NAE1	0.855		0.994	0.238	0.002		1e-07	0.014	0.975	0.28		1		1	0.608869	0.00929815		3.18636e-06	0.0473465	1	0.742057		NAE1	1.6498
RIPK4					0.567	0.267	0.004	0.202	0.474	0.73						1	0.669598	0.0163023	0.535549	0.985108	1		RIPK4	1.64773
WDR81	0.931	0.001	0.945	0.951	0.687	0.988	0.609	0.989	0.934	0.787		1	0.00672571	1	1	1	1	1	1	1	1		WDR81	1.64408
SPRY1	0.96				0.666		0.335		0.019			1				1		0.769635		0.0607223			SPRY1	1.64376
MAPKAPK2	0.606		0.803		2e-06		0.963		0.003			1		1		8.4576e-05		1		0.0151698			MAPKAPK2	1.64051
ENSGALG00000009292	0.584	0.98	0.007	0.156	0.005	0.364	1e-07	0.857	1.11111e-06	0.692		1	1	0.0273166	0.42831	0.0181276	0.835377	3.18636e-06	1	7.02622e-05	1		ENSGALG00000009292	1.6352
IMPA1					0.826	0.693	0.633		0.022							1	1	1		0.0693259			IMPA1	1.63445
ASB6	0.016	0.635	0.969	0.792	0.253	0.454	0.003	0.003	1	0.125		0.0511169	1	1	1	0.618574	0.96869	0.0130723	0.0146144	1	0.392416		ASB6	1.62997
MTMR10			0.048		0.002		0.912		0.789					0.132845		0.00929815		1		1			MTMR10	1.62898
ENSGALG00000052945	0.985	0.958	0.002	0.001	0.002	0.836	0.508	0.881	0.848849			1	1	0.0118293	0.00889328	0.00929815	1	1	1	1			ENSGALG00000052945	1.6239
ABAT	0.194		0.176		0.57	0.557	0.282		0.005			0.466269		0.429216		1	1	0.674395		0.0211898			ABAT	1.62233
RBM15B	0.02		0.732	0.021	0.814	0.343	0.522		0.48			0.0614548		1	0.0733126	1	0.810102	1		0.992082			RBM15B	1.62007
RNF11	0.57	0.921	0.457	0.414	0.983	0.001	0.986	0.961	0.995	0.05		0.995714	1	0.887174	0.880851	1	0.00685056	1	1	1	0.170544		RNF11	1.61789
WDR74	0.939	0.001	0.769	0.998	0.291	0.999	0.988	0.736	0.509	3.33333e-06		1	0.00672571	1	1	0.689787	1	1	1	1	0.000201744		WDR74	1.61535
PHF13					0.967		0.0004		0.888							1		0.00382799		1			PHF13	1.61379
PANK2			0.914	0.912	0.688		0.005		0.022	0.413				1	1	1		0.0190748		0.0693259	0.951798		PANK2	1.61312
MDH1	0.183		0.013		0.004		0.463		2e-05			0.443142		0.0427169		0.0154674		0.953896		0.000608432			MDH1	1.61088
ECHDC3	0.324		0.002		0.826		0.01	0.316	0.852	0.838		0.697718		0.0118293		1		0.0328915	0.74778	1	1		ECHDC3	1.60456
WDR76	0.001		2e-05		1.11111e-07	0.92	0.006		0.964			0.00713652		0.00056061		5.54088e-06	1	0.0219491		1			WDR76	1.60119
MAPK13	0.491	0.003	0.193	0.982	0.813	0.001	0.177665	1.11111e-07		0.007		0.920377	0.0148154	0.462094	1	1	0.00685056	0.461271	2.52276e-06		0.0335189		MAPK13	1.59871
CCDC126					0.688689				0.002	0.401						1				0.0115565	0.936807		CCDC126	1.59784
EXOC4	0.505081	0.199	0.763	0.654	0.985	0.223	0.001	0.707	3e-05	0.02		0.934624	0.501548	1	1	1	0.580433	0.0061284	1	0.000852727	0.0735169		EXOC4	1.59763
ENSGALG00000007728			0.025					0.768						0.0739543					1				ENSGALG00000007728	1.59539
PPM1D	0.787	0.002	0.909	0.01	0.664	0.61	0.897	0.998	0.886	0.275		1	0.0110516	1	0.0415896	1	1	1	1	1	0.732911		PPM1D	1.59374
ENSGALG00000053742	0.009	0.006	0.151	0.841	0.015	0.932	0.989	0.892	0.764	0.396		0.0324186	0.0239932	0.376028	1	0.0449745	1	1	1	1	0.928878		ENSGALG00000053742	1.59237
PEBP1	1e-05	0.003	0.001	0.0002	3e-05	0.001	0.972	0.001	0.887	0.002		0.00041	0.0148154	0.00740999	0.00361446	0.000711121	0.00685056	1	0.00641843	1	0.0144183		PEBP1	1.59211
MATR3					0.799	0.565	0.825	0.972	0.006	0.357						1	1	1	1	0.0240684	0.875676		MATR3	1.59066
BRAP	0.796		0.003	0.006	5e-06	0.98	0.003	0.011	0.949	0.724		1		0.0154608	0.0299003	0.000177383	1	0.0130723	0.0390993	1	1		BRAP	1.59021
CLCN7	0.034	0.002	0.36	0.881	0.01	0.234	0.006	0.33	0.988	0.636		0.097123	0.0110516	0.75395	1	0.0316527	0.605244	0.0219491	0.773803	1	1		CLCN7	1.58965
RILP	0.949		0.667		1		0.004					1		1		1		0.0163023					RILP	1.58758
UNC50		0.495		0.943		0.005		1.11111e-07		0.208			0.967799		1		0.0211815		2.52276e-06		0.598474		UNC50	1.58624
C7orf73	0.557	0.009	0.788	0.009	0.598	0.747	0.01	0.001	0.003	0.001		0.986187	0.0322629	1	0.0386819	1	1	0.0328915	0.00641843	0.0151698	0.00958564		C7orf73	1.57925
ELF3	0.003		0.006		0.009		0.942		0.996			0.0151825		0.0247151		0.029044		1		1			ELF3	1.57752
UQCR11	0.708	0.63926	0.01	1	0.002	0.006	0.925	1.11111e-07	2e-05	0.987		1	1	0.0352531	1	0.00929815	0.0241759	1	2.52276e-06	0.000608432	1		UQCR11	1.57673
ARL6IP5	0.003	0.001	0.004	0.804	0.991	0.004	0.894	0.001	0.008	0.001		0.0151825	0.00672571	0.0187633	1	1	0.0179927	1	0.00641843	0.0296211	0.00958564		ARL6IP5	1.5764
ENSGALG00000040713		0.728		0.973		0.0001		0.84		0.003			1		1		0.00158099		1		0.0189044		ENSGALG00000040713	1.5741
ENO1	1		1		1	0.003	1	0.006	0.004	0.885		1		1		1	0.0143837	1	0.0243688	0.0182136	1		ENO1	1.57232
WWP2	0.001	0.936	0.238	0.7	0.0002	0.463	3e-05	0.314		0.793		0.00713652	1	0.550622	1	0.00268325	0.979865	0.000573507	0.744072		1		WWP2	1.57102
TMEM106B					0.031		0.0017									0.0877227		0.00982997					TMEM106B	1.56849
UFSP2				0.163	0.515	0.369	0.013	0.984	0.525	0.98					0.444815	1	0.843331	0.0407285	1	1	1		UFSP2	1.56812
DDX42	0.025		0.749	0.253	0.894	0.865	0.911	0.595	0.818	0.564		0.0742543		1	0.634262	1	1	1	1	1	1		DDX42	1.56808
ANKFY1					0.006		0.116965	0.297	0.0110331	0.251						0.0208933		0.316668	0.71967	0.03852	0.689059		ANKFY1	1.55678
CNOT1	0.658	0.674	0.199	0.569	0.656	0.678	0.984	1.11111e-07	0.246	0.961		1	1	0.474237	1	1	1	1	2.52276e-06	0.617524	1		CNOT1	1.55519
ATP6V1A	0.305	0.646	0.066	0.937	0.0006	0.0005	0.69	1.11111e-07	0.534	0.003		0.668506	1	0.177948	1	0.00596614	0.00615423	1	2.52276e-06	1	0.0189044		ATP6V1A	1.55503
CRYL1	0.005	0.741	0.152	0.007	0.015		1e-07		0.0003	0.018		0.0213367	1	0.378108	0.032881	0.0449745		3.18636e-06		0.00439687	0.0676951		CRYL1	1.54807
COX11	0.317	0.0007	0.953	0.878	0.669	0.858	0.007	0.646	0.085	0.98		0.686177	0.00672571	1	1	1	1	0.0246738	1	0.246207	1		COX11	1.54689
ATP11C					0.942	0.47	0.008	0.992	0.915	0.009						1	0.987499	0.0274734	1	1	0.0393655		ATP11C	1.5426
G6PC1		0.925	0.023	0.011		0.756		0.987		0.205			1	0.0686119	0.0443151		1		1		0.592134		G6PC1	1.54167
ARHGAP18					0.012		0.892		0.011							0.0370082		1		0.0384283			ARHGAP18	1.53726
SMYD5	0.801		0.875		0.944		0.001		0.974			1		1		1		0.0061284		1			SMYD5	1.53716
SPRYD7	0.634			0.887	0.004	0.418	0.914	0.964	0.577	0.582		1			1	0.0154674	0.914756	1	1	1	1		SPRYD7	1.53696
AIFM2	0.001		0.0002		0.004		0.001		0.002			0.00713652		0.00293944		0.0154674		0.0061284		0.0115565			AIFM2	1.53489
THUMPD3	0.268		0.003	0.0005	0.0002	0.002	0.522	0.001	0.779	0.005		0.608126		0.0154608	0.00783972	0.00268325	0.0108271	1	0.00641843	1	0.026691		THUMPD3	1.53442
ATP11B		0.885	0.001	0.01	0.001	0.0008	0.00011	0.002	0.992	1			1	0.00740999	0.0415896	0.00596614	0.00685056	0.00138937	0.0107599	1	1		ATP11B	1.53328
SLC25A36							0.711	0.861	0.956	0.005								1	1	1	0.026691		SLC25A36	1.52953
MANSC1						0.887	0.741	0.01	0.553	0.009							1	1	0.0364756	1	0.0393655		MANSC1	1.52133
INTS2	0.026		0.005		0.001	0.979	0.002	0.499	0.0001	0.009		0.0767339		0.0218696		0.00596614	1	0.00982997	1	0.00180385	0.0393655		INTS2	1.51781
ENSGALG00000042797	0.746	0.0002	0.385	1	0.947	0.0002	0.323	1	0.049	1		1	0.00254029	0.787298	1	1	0.00278761	0.749745	1	0.146531	1		ENSGALG00000042797	1.51742
DEPDC6							7e-05		0.448									0.00126225		0.953249			DEPDC6	1.51574
ABHD17C	0.524	0.43		0.099		0.004	0.996	0.0003	0.001	1		0.952769	0.891039		0.286311		0.0179927	1	0.00320788	0.00719693	1		ABHD17C	1.51487
ENSGALG00000044661	0.001		0.093				0.018		0.067			0.00713652		0.244019				0.0540965		0.197215			ENSGALG00000044661	1.50621
IFT46			0.001		0.976		0.747		0.935					0.00740999		1		1		1			IFT46	1.50541
MTHFS				0.362		0.0009		0.899		0.113					0.808838		0.00685056		1		0.360175		MTHFS	1.50497
UGGT1	0.529		0.654	0.795	0.987	0.984	0.979	0.87	0.023	0.491		0.959774		1	1	1	1	1	1	0.0721136	1		UGGT1	1.50463
ERRFI1					0.254		0.683		0.003							0.620159		1		0.0151698			ERRFI1	1.50457
PPP1R9B	0.502	0.237	0.7	0.862		0.019	0.974	0.658	0.673	0.406		0.931395	0.577534	1	1		0.0614458	1	1	1	0.942985		PPP1R9B	1.5036
MAP3K4			0.83	0.007	0.732	0.776	0.002	0.0001	0.86	0.914				1	0.032881	1	1	0.00982997	0.00129497	1	1		MAP3K4	1.5025
WIPF3	0.0009	0.001	0.001	0.924	0.893	0.001	0.001	0.003	0.001	0.007		0.00713652	0.00672571	0.00740999	1	1	0.00685056	0.0061284	0.0146144	0.00719693	0.0335189		WIPF3	1.50215
CCS	0.17	0.006	0.004	0.009	0.005	0.301	0.009	0.005				0.415511	0.0239932	0.0187633	0.0386819	0.0181276	0.73548	0.0302047	0.0210367				CCS	1.50106
COG1	0.996	0.001	0.563	0.645	0.41	0.42	0.999	0.504	0.995	0.495		1	0.00672571	0.995427	1	0.887494	0.917915	1	1	1	1		COG1	1.5003
TLK2					0.923	0.169	0.89	0.56	0.017	0.001						1	0.460723	1	1	0.0551129	0.00958564		TLK2	1.49971
AT2	0.002	0.0008	1e-07	0.529	0.002	0.882	1e-07		0.01			0.0115366	0.00672571	5.97013e-06	0.995825	0.00929815	1	3.18636e-06		0.0353962			AT2	1.49311
TSPAN1	1	1	1	0.975	0.981	0.001	1	0.006	0.004	0.002		1	1	1	1	1	0.00685056	1	0.0243688	0.0182136	0.0144183		TSPAN1	1.49251
ENSGALG00000009044		0.555	0.317		0.001	0.345	0.0001	0.266	0.002	0.991			1	0.687706		0.00596614	0.812886	0.00127745	0.666163	0.0115565	1		ENSGALG00000009044	1.49186
ATG9A	0.997	4.28571e-07	0.85	0.52	0.455	0.519	0.454	0.004	0.87	0.858		1	1.35115e-05	1	0.993853	0.948395	1	0.939842	0.0178185	1	1		ATG9A	1.48508
GPI	0.006	0.006	0.56	0.25	0.01	0.002	0.967	1.11111e-07	0.002	0.904		0.0242904	0.0239932	0.992031	0.629547	0.0316527	0.0108271	1	2.52276e-06	0.0115565	1		GPI	1.48448
SLC4A1AP					0.154		0.727		0.022							0.402593		1		0.0693259			SLC4A1AP	1.48088
DCUN1D1				0.855	0.616	0.837	0.944	0.389	0.648	0.007					1	1	1	1	0.866799	1	0.0335189		DCUN1D1	1.47982
NPRL3	5e-05	0.429	0.0003	0.97	0.002	0.642	0.988	0.967	0.0003	0.842		0.00145208	0.890011	0.00423037	1	0.00929815	1	1	1	0.00439687	1		NPRL3	1.4782
RAB39B			0.717		0.015		0.545		0.995					1		0.0449745		1		1			RAB39B	1.47735
SLC43A2	0.0003	0.974	0.015	1	1	1e-07	0.002	1	0.002	3.33333e-06		0.00432621	1	0.047952	1	1	4.75769e-06	0.00982997	1	0.0115565	0.000201744		SLC43A2	1.47294
TMEM86A			0.551		0.982	0.151	0.046	0.823	0.004	0.016				0.983669		1	0.416935	0.130749	1	0.0182136	0.0614613		TMEM86A	1.47271
DUSP12	0.155	0.723	0.947	0.889	0.986	0.003	0.973	0.778	0.238	0.012		0.383556	1	1	1	1	0.0143837	1	1	0.601196	0.0489498		DUSP12	1.47268
CPNE1			0.013		0.904		0.0003		0.341					0.0427169		1		0.00302047		0.791728			CPNE1	1.46908
TM9SF4	0.837	0.083	1e-05	0.839	0.969	0.965	1e-07	0.689	0.622	0.838		1	0.230403	0.000314863	1	1	1	3.18636e-06	1	1	1		TM9SF4	1.46601
PTPN6	0.962		0.744		0.032	0.145	0.554	0.549	0.066	1		1		1		0.0904073	0.402841	1	1	0.194679	1		PTPN6	1.46395
TTPAL					0.007	0.001	0.564	0.759	0.0007	0.011						0.0235232	0.00685056	1	1	0.00719693	0.0457308		TTPAL	1.46065
MCMBP		0.377			0.936	1e-07	0.137	0.969	0.036	0.827			0.816679			1	4.75769e-06	0.365507	1	0.110113	1		MCMBP	1.45804
EIF3H	1e-07	0.484	0.354	0.042	0.012	0.006	1e-07	0.001	0.981837	0.003		7.60364e-06	0.954751	0.745459	0.132818	0.0370082	0.0241759	3.18636e-06	0.00641843	1	0.0189044		EIF3H	1.45738
DHX58	0.57	0.034	0.781	0.77		0.931	0.804	0.01		0.893		0.995714	0.0993825	1	1		1	1	0.0364756		1		DHX58	1.45593
EIF3M	0.789		0.316		0.952	2e-05	0.266		0.989	0.004		1		0.686184		1	0.000515417	0.643263		1	0.0229043		EIF3M	1.45375
SLC30A4	0.507	0.53	0.854	0.021	0.995	0.004	0.957	0.729	0.042	0.644		0.935277	1	1	0.0733126	1	0.0179927	1	1	0.127084	1		SLC30A4	1.45366
APRT	0.005		0.002		0.005		0.005		0.003			0.0213367		0.0118293		0.0181276		0.0190748		0.0151698			APRT	1.45346
ENSGALG00000006465					0.008		0.0016		0.624							0.0262822		0.00946498		1			ENSGALG00000006465	1.45182
TMEM237						0.0004		0.965		0.999							0.00503613		1		1		TMEM237	1.45049
MCFD2	0.0004		0.978		0.964		0.183		0.005			0.00526038		1		1		0.474463		0.0211898			MCFD2	1.44921
ARMH3	0.719	0.965	0.001	0.329	0.003	0.821	0.105	0.995	0.897	0.911		1	1	0.00740999	0.762751	0.0125063	1	0.28668	1	1	1		ARMH3	1.44889
DSEL					0.27		0.744		0.243	0.0003						0.65051		1		0.611903	0.00559677		DSEL	1.44474
VPS4B	0.764			1e-05	0.001	0.001	0.302	0.73	0.73	0.001		1			0.000412844	0.00596614	0.00685056	0.711902	1	1	0.00958564		VPS4B	1.44092
PTGDS	0.034	0.005	1	1		0.006	0.004	0.005	0.001	0.004		0.097123	0.0212711	1	1		0.0241759	0.0163023	0.0210367	0.00719693	0.0229043		PTGDS	1.4409
AFAP1L1			0.0001											0.00173166									AFAP1L1	1.43888
SLC16A1	0.001	0.608	0.905	0.012	1	0.0001	0.0009	0.489	0.002	0.931		0.00713652	1	1	0.0472028	1	0.00158099	0.0061284	1	0.0115565	1		SLC16A1	1.43877
SIRT5	0.001		0.008		0.629		0.0002		0.0001	0.328629		0.00713652		0.0300703		1		0.0022477		0.00180385	0.82887		SIRT5	1.43803
RPS16	0.003	0.974	1e-07	0.002	0.002	1	1	0.895	0.0004	0.994		0.0151825	1	5.97013e-06	0.0145631	0.00929815	1	1	1	0.0055861	1		RPS16	1.43061
HES4	0.94	1		0.007	0.928	0.00038	0.866	0.003	1e-07	1		1	1		0.032881	1	0.00497418	1	0.0146144	6.7e-06	1		HES4	1.42991
CISD1	0.01		0.412	0.003	1	0.976	2e-05	0.145	0.001	0.003		0.0353807		0.828868	0.0189607	1	1	0.000409343	0.402873	0.00719693	0.0189044		CISD1	1.42712
SLC29A3	0.193		0.004	0.336	0.659		0.575	0.866	0.651	0.879		0.464667		0.0187633	0.77025	1		1	1	1	1		SLC29A3	1.42519
PLEKHJ1	1	0.094	1e-07	0.016	1	0.033	2e-05	1.11111e-07	2e-05			1	0.259308	5.97013e-06	0.0586797	1	0.102759	0.000409343	2.52276e-06	0.000608432			PLEKHJ1	1.42421
UGP2	0.001		1		0.0002	1e-07	0.0003		1			0.00713652		1		0.00268325	4.75769e-06	0.00302047		1			UGP2	1.42302
ENSGALG00000011745	0.837	0.968	0.002	0.841	0.005	0.001	0.988	0.756	0.626	0.005		1	1	0.0118293	1	0.0181276	0.00685056	1	1	1	0.026691		ENSGALG00000011745	1.42214
WIPI1	0.916		0.001001		0.015	0.61	0.906		0.307	0.242		1		0.00740999		0.0449745	1	1		0.735859	0.675032		WIPI1	1.41897
PPIH	0.886	0.815	0.996	0.01	0.947	0.986	0.953	0.284	0.945	0.25		1	1	1	0.0415896	1	1	1	0.694701	1	0.687764		PPIH	1.41873
ARFGAP1					0.018	0.057	0.013	0.002	0.001	0.99						0.0531553	0.172816	0.0407285	0.0107599	0.00719693	1		ARFGAP1	1.4168
MPZL3	0.005		0.001		0.001		0.0002		2e-05			0.0213367		0.00740999		0.00596614		0.0022477		0.000608432			MPZL3	1.4143
DUSP15	0.004		0.951		0.985		0.998		0.46			0.018302		1		1		1		0.969618			DUSP15	1.41166
NARS2	0.914		0.731		0.997	0.641	0.971	0.118	6e-05	0.653		1		1		1	1	1	0.338249	0.0015008	1		NARS2	1.40804
PSMD12				0.695		0.001	0.665319	0.012		0.909					1		0.00685056	1	0.0419878		1		PSMD12	1.40747
CAMK1		0.309	0.91	0.005			0.774	0.735		0.147			0.705287	1	0.026533			1	1		0.450344		CAMK1	1.40727
NOS3	0.001	0.804	0.006	0.927								0.00713652	1	0.0247151	1								NOS3	1.4072
ENSGALG00000040131	0.001	0.903	0.874	0.653	0.238	0.669	0.806	0.015	0.983	1		0.00713652	1	1	1	0.587608	1	1	0.0501687	1	1		ENSGALG00000040131	1.40682
TRPM5					0.009	0.991	0.0003	0.013	5e-06	0.008						0.029044	1	0.00302047	0.044668	0.000213182	0.0363986		TRPM5	1.40643
BATF	0.283	0.823	0.957	0.022	0.291	0.05	0.6	0.011		0.004		0.633783	1	1	0.0759202	0.689787	0.15281	1	0.0390993		0.0229043		BATF	1.40555
IFI30	0.004	0.001	0.003	0.005	0.006	0.976	0.004	0.03	0.905	0.364		0.018302	0.00672571	0.0154608	0.026533	0.0208933	1	0.0163023	0.0940511	1	0.883685		IFI30	1.40431
POC1B			0.394		0.001		0.317		0.001					0.801424		0.00596614		0.739183		0.00719693			POC1B	1.40371
EIF2B1	0.073		0.977		0.549	0.816	0.933		0.004	0.582		0.194202		1		1	1	1		0.0182136	1		EIF2B1	1.39772
SVBP	0.98	1	0.001	1	0.923	1	1e-07	1	0.825	1e-07		1	1	0.00740999	1	1	1	3.18636e-06	1	1	7.65441e-06		SVBP	1.39629
LGALSL	0.971	0.0880881	0.066	0.962	0.0001	1	0.998	0.847	0.001	0.016		1	0.24357	0.177948	1	0.0015503	1	1	1	0.00719693	0.0614613		LGALSL	1.39308
P4HA1			0.646	0.416	0.0005	0.612	0.349	0.009	0.0002	0.298				1	0.883853	0.00556421	1	0.792385	0.0335644	0.00310939	0.77284		P4HA1	1.39161
CDV3	0.995	0.541	0.571	0.203	0.433	0.99	0.002	0.016	0.0007	0.634		1	1	1	0.537037	0.922175	1	0.00982997	0.053134	0.00719693	1		CDV3	1.39064
NOLC1			0.613	0.52	1.11111e-07	0.777	1	0.599	1e-07	0.957				1	0.993853	5.54088e-06	1	1	1	6.7e-06	1		NOLC1	1.38699
ENSGALG00000007698	0.873		0.645		0.754		0.535		0.001			1		1		1		1		0.00719693			ENSGALG00000007698	1.38697
ENSGALG00000030099		0.053	0.950434	0.009									0.151044	1	0.0386819								ENSGALG00000030099	1.38685
SLC35B1	1e-05		0.0002		0.007		0.986		0.001			0.00041		0.00293944		0.0235232		1		0.00719693			SLC35B1	1.38551
EIF4G1	0.977	0.796	0.419		0.356	0.176	1e-07	0.653	0.632			1	1	0.837453		0.807993	0.476133	3.18636e-06	1	1			EIF4G1	1.38515
ACVR2A	0.836	0.117	0.596	0.13	0.041	0.018	0.591	0.819	0.992	0.682		1	0.315124	1	0.365484	0.114066	0.0586719	1	1	1	1		ACVR2A	1.38438
PPIF	0.012	0.001	0.752	0.004	0.755	0.946	0.925	0.912	0.986	0.946		0.0406019	0.00672571	1	0.022756	1	1	1	1	1	1		PPIF	1.3837
ENSGALG00000052089	0.912	0.847	0.027	0.00516529	0.026	0.618	0.671	0.544	0.76			1	1	0.0792586	0.0273456	0.0742496	1	1	1	1			ENSGALG00000052089	1.38353
DDX23	0.944	0.003	0.995	0.866	0.134	0.762	0.996	0.001	0.998			1	0.0148154	1	1	0.354162	1	1	0.00641843	1			DDX23	1.3831
TBC1D31									0.015	0.491										0.0494262	1		TBC1D31	1.3809
C8H1orf52	0.754	0.94	0.131	0.905	0.499	0.671	0.335	0.955	0.008	0.894		1	1	0.332161	1	1	1	0.769635	1	0.0296211	1		C8H1orf52	1.37955
MED10		0.002		0.852		5e-06		7e-05		0.012			0.0110516		1		0.000174225		0.00103672		0.0489498		MED10	1.37918
KPNA2	0.762		0.868	0.238	0.442	0.649	1e-07	0.016	0.03	0.965		1		1	0.608869	0.931955	1	3.18636e-06	0.053134	0.0922119	1		KPNA2	1.37871
BEND7		0.986		0.009	0.772	0.001	0.576	0.966	0.007	0.007			1		0.0386819	1	0.00685056	1	1	0.0268182	0.0335189		BEND7	1.37714
PSMC6	4e-05		0.807		2e-06		0.002		0.001			0.00122102		1		8.4576e-05		0.00982997		0.00719693			PSMC6	1.37229
DNAJB9					0.985		0.028									1		0.0816133					DNAJB9	1.37133
RPL32	0.013		0.005	0.282258	0.2002		0.093		0.03			0.0432506		0.0218696	0.686203	0.509513		0.256287		0.0922119			RPL32	1.37042
RCSD1	0.779		0.949	0.467	0.649	0.469	0.974	0.882	0.931	0.02		1		1	0.946622	1	0.986655	1	1	1	0.0735169		RCSD1	1.36648
AIF1L	0.367	0.004	0.001	0.561	0.012	1e-07	0.0004	1.11111e-07	0.001	1e-07		0.765483	0.0182717	0.00740999	1	0.0370082	4.75769e-06	0.00382799	2.52276e-06	0.00719693	7.65441e-06		AIF1L	1.36624
AGA						0.61	0.641	0.003	0.017	0.447							1	1	0.0146144	0.0551129	0.999843		AGA	1.36277
PEX5	0.022		0.032		0.002	0.996	0.979		0.978	0.882		0.0665731		0.09194		0.00929815	1	1		1	1		PEX5	1.36243
FBXO46	0.975	0.003	0.686	0.967	0.758	0.98	0.009	0.504	0.967	0.675		1	0.0148154	1	1	1	1	0.0302047	1	1	1		FBXO46	1.36194
PIGX	0.799	0.846	0.004	0.992	0.48	0.315	0.166	0.254	0.804	0.013		1	1	0.0187633	1	0.983061	0.762534	0.433393	0.643617	1	0.0521704		PIGX	1.36164
ENSGALG00000007882	0.71209		0.592	0.308	0.005		0.888	0.047	0.504	0.981		1		1	0.731785	0.0181276		1	0.144361	1	1		ENSGALG00000007882	1.36161
GALNS	0.295	0.932	0.841	0.068	0.802	0.004	0.973	0.729	0.404	0.796		0.653092	1	1	0.205645	1	0.0179927	1	1	0.895515	1		GALNS	1.35973
GCAT	0.284	0.002	0.535	0.014								0.635127	0.0110516	0.969793	0.052808								GCAT	1.35813
SLC35E3	0.012		0.791		0.0003		0.0002		0.003			0.0406019		1		0.00363716		0.0022477		0.0151698			SLC35E3	1.35237
NCDN	0.161	0.088	0.003	0.873	0.978	0.899	0.964	0.982	0.902	0.107		0.39676	0.243517	0.0154608	1	1	1	1	1	1	0.342518		NCDN	1.35216
TIMM21				0.015	0.447	0.313			0.971						0.0557851	0.937636	0.758435			1			TIMM21	1.35141
UBB	0.991		5e-06		0.735		0.003		0.017			1		0.00019987		1		0.0130723		0.0551129			UBB	1.34993
UFM1	0.253		1		0.992	0.961	0.003	0.26	0.807	0.044		0.581025		1		1	1	0.0130723	0.653678	1	0.151669		UFM1	1.34938
TBC1D8			0.135765					0.184524	0.883367	0.006				0.342947					0.496884	1	0.0301157		TBC1D8	1.34911
TIPRL				0.347	0.284	0.829	0.001	0.878		0.516					0.788636	0.677448	1	0.0061284	1		1		TIPRL	1.34881
NCKAP1L	0.894		0.34		0.023		0.001		0.439			1		0.725281		0.0662912		0.0061284		0.943733			NCKAP1L	1.34648
HIST1H110	1	1e-05	1		0.0001	0.001	1e-07	1.11111e-07	3e-05			1	0.000216626	1		0.0015503	0.00685056	3.18636e-06	2.52276e-06	0.000852727			HIST1H110	1.3446
LPGAT1	0.151	0.679	0.45	0.691	0.513	0.954	0.994	0.006	0.001	0.001		0.374989	1	0.879528	1	1	1	1	0.0243688	0.00719693	0.00958564		LPGAT1	1.3409
ALDH9A1	1	0.001	1	1	1	0.001	1	0.001	4e-05	0.416		1	0.00672571	1	1	1	0.00685056	1	0.00641843	0.0010569	0.954709		ALDH9A1	1.34065
ARHGEF11	0.0002		0.001		0.766		0.834		0.777			0.00319396		0.00740999		1		1		1			ARHGEF11	1.33913
LRPAP1									0.00014											0.00247774			LRPAP1	1.33721
ALPK3	3e-05		0.629									0.000995714		1									ALPK3	1.33351
NOP16	0.937		0.002		0.576		0.003		0.004			1		0.0118293		1		0.0130723		0.0182136			NOP16	1.33234
TAB1	0.003	0.004	0.049	0.001	0.53	0.002	0.384	0.009	0.024	0.0006		0.0151825	0.0182717	0.135206	0.00889328	1	0.0108271	0.845494	0.0335644	0.0748736	0.00958564		TAB1	1.33011
BCCIP	0.731928			0.639	0.584	0.0013	0.943	0.801	0.904	0.963		1			1	1	0.00881151	1	1	1	1		BCCIP	1.32738
SLC4A4					0.999	0.008	0.128	0.462	0.56	0.428						1	0.0296732	0.343292	0.971104	1	0.970693		SLC4A4	1.32705
ALKBH1						0.002	0.858	0.002	0.015	0.002							0.0108271	1	0.0107599	0.0494262	0.0144183		ALKBH1	1.32348
ENSGALG00000006393	0.068	4.28571e-07	0.011	0.889	1	1e-07	0.005	1.11111e-07	0.005	1e-07		0.182409	1.35115e-05	0.0378496	1	1	4.75769e-06	0.0190748	2.52276e-06	0.0211898	7.65441e-06		ENSGALG00000006393	1.32205
POLR2F	0.917		0.005		0.976		0.903		0.523			1		0.0218696		1		1		1			POLR2F	1.32183
DNLZ	0.009	0.437	0.515	0.993	0.974	0.0003	0.0009	0.906	0.008	0.002		0.0324186	0.900744	0.950022	1	1	0.0039374	0.0061284	1	0.0296211	0.0144183		DNLZ	1.32101
CHMP7	0.441	0.3	0.994	0.907	0.979	0.905	0.289	1.11111e-07	0.695	0.365		0.862208	0.6892	1	1	1	1	0.687616	2.52276e-06	1	0.885699		CHMP7	1.32013
NDUFS7	0.001	0.999	0.009	0.05	0.006	0.996	5e-05	0.985	0.006	0.995		0.00713652	1	0.0327318	0.154959	0.0208933	1	0.00091634	1	0.0240684	1		NDUFS7	1.32008
MMD	0.519		0.603		0.002	0.966	0.978	0.243	0.568	0.527		0.949042		1		0.00929815	1	1	0.620011	1	1		MMD	1.31921
ENSGALG00000011889			0.031	0.796	0.992	0.239	0.98	0.905	0.971	0.86				0.0894021	1	1	0.614004	1	1	1	1		ENSGALG00000011889	1.31813
HIBADH				0.883144	0.556	0.008	0.616	0.991	0.008	0.001					1	1	0.0296732	1	1	0.0296211	0.00958564		HIBADH	1.31637
RPS14	0.013	0.013	0.936	0.0001	0.323	1	0.765	0.005	0.03	1e-07		0.0432506	0.0428599	1	0.00211268	0.748522	1	1	0.0210367	0.0922119	7.65441e-06		RPS14	1.31548
PSAP	0.849	0.706	0.818	0.12	0.001	0.0004	3e-05	0.014	5e-05	0.0001		1	1	1	0.339836	0.00596614	0.00503613	0.000573507	0.0473465	0.00129083	0.00228289		PSAP	1.31412
OTUB1	0.978	0.971	0.006	0.032	0.677	0.905	0.892	0.002	0.009	0.997		1	1	0.0247151	0.104046	1	1	1	0.0107599	0.0324901	1		OTUB1	1.3132
CYB5A		0.929		0.011		5e-05		1		1e-05			1		0.0443151		0.00110942		1		0.000409843		CYB5A	1.31312
MRPS28	0.954	1e-05	0.879	0.039	0.001	0.016	0.016	0.0001	0.162	0.001		1	0.000216626	1	0.124116	0.00596614	0.0528491	0.0487123	0.00129497	0.439391	0.00958564		MRPS28	1.30324
RAB14	0.934	0.69	0.923	0.908	9e-05	0.771	0.0005	0.428	0.023	0.999		1	1	1	1	0.0015503	1	0.0045892	0.918365	0.0721136	1		RAB14	1.30159
PHLPP1			0.735	0.003	0.124	0.791	0.948	0.9	0.624	0.004				1	0.0189607	0.330209	1	1	1	1	0.0229043		PHLPP1	1.29949
SLC17A9	0.444		0.011		0.991		1e-07		0.525			0.866049		0.0378496		1		3.18636e-06		1			SLC17A9	1.29922
SEC22B	0.002	0.003	0.025	0.943	0.0005	0.986	1e-07	1.11111e-07	0.0002	0.005		0.0115366	0.0148154	0.0739543	1	0.00556421	1	3.18636e-06	2.52276e-06	0.00310939	0.026691		SEC22B	1.29921
HES1		0.003		0.89									0.0148154		1								HES1	1.29849
EIF1AX	0.847	0.966	0.002002	0.847	0.141	0.989	0.004	0.762	0.447	0.022		1	1	0.0118293	1	0.371548	1	0.0163023	1	0.952201	0.0794105		EIF1AX	1.29845
SPTLC2	0.447		0.997	0.72	0.869	0.977	0.002	0.994	0.658	0.717		0.869872		1	1	1	1	0.00982997	1	1	1		SPTLC2	1.29527
DBR1					0.292	0.817	0.439	0.018	0.073	0.009						0.691228	1	0.91931	0.0585682	0.21387	0.0393655		DBR1	1.29466
TPP1	0.02	0.006	0.468	0.014	0.748	1e-07	0.175	0.015	0.609	0.325		0.0614548	0.0239932	0.897537	0.052808	1	4.75769e-06	0.454984	0.0501687	1	0.821836		TPP1	1.29396
SUPT6H			0.171		0.996	0.337	0.074	0.724	0.002	0.001				0.41947		1	0.7986	0.206566	1	0.0115565	0.00958564		SUPT6H	1.29376
MLF2	0.313	0.758	0.843	0.894	9e-05	1e-07	0.017	0.836	0.016	0.003		0.679629	1	1	1	0.0015503	4.75769e-06	0.0514773	1	0.052232	0.0189044		MLF2	1.29339
RAB3A	0.009	0.487	0.821	0.615	0.009	0.465	0.305	0.916	0.985	0.856		0.0324186	0.957459	1	1	0.029044	0.981997	0.717466	1	1	1		RAB3A	1.29279
EEF1A1	0.534		0.016		0.715	0.85	0.009	0.44	0.784	0.979		0.962581		0.050586		1	1	0.0302047	0.937478	1	1		EEF1A1	1.29242
DERL1	0.816	8e-05	0.999	0.008	0.002	0.002	0.001	0.899	0.772	0.008		1	0.0014124	1	0.0358566	0.00929815	0.0108271	0.0061284	1	1	0.0363986		DERL1	1.29129
ERGIC3	0.673	0.447	0.174	0.008	0.785	0.254	0.992	0.949	0.165	0.979		1	0.912345	0.425241	0.0358566	1	0.644509	1	1	0.446452	1		ERGIC3	1.28904
PNAT10										0.037											0.128819		PNAT10	1.28566
MICOS13	0.066	0.968	2e-05	0.599	0.333	0.432	0.718	0.001	0.99	0.016		0.177614	1	0.00056061	1	0.767323	0.937927	1	0.00641843	1	0.0614613		MICOS13	1.28383
ENSGALG00000053178	0.903	0.001	0.947		0.976		0.811	0.109	0.013	1e-07		1	0.00672571	1		1		1	0.315433	0.043916	7.65441e-06		ENSGALG00000053178	1.28364
CLCN2		0.002	1e-07	0.002		0.002	0.993	0.0007		5e-05			0.0110516	5.97013e-06	0.0145631		0.0108271	1	0.00641843		0.00158689		CLCN2	1.28318
AKR7L	1	1	0.001	1	0.002	1	0.003	1	0.004	1e-07		1	1	0.00740999	1	0.00929815	1	0.0130723	1	0.0182136	7.65441e-06		AKR7L	1.28282
ENSGALG00000012544	0.642	0.755	0.544	0.016	0.883	0.514						1	1	0.978774	0.0586797	1	1						ENSGALG00000012544	1.27997
CISD2	0.065	0.43	0.515	0.519	0.979	0.013	0.998	0.012	0.855	0.004		0.175261	0.891039	0.950022	0.993407	1	0.0441786	1	0.0419878	1	0.0229043		CISD2	1.2788
JAGN1	0.002	0.919	0.986	0.011	0.982	0.95	0.975	0.993	0.235	0.608		0.0115366	1	1	0.0443151	1	1	1	1	0.595757	1		JAGN1	1.27839
PIGH					0.972	0.906	0.001	0.096	0.004							1	1	0.0061284	0.281607	0.0182136			PIGH	1.27421
PCDH1	1e-07		0.001		0.0007		1e-07		0.0005			7.60364e-06		0.00740999		0.00596614		3.18636e-06		0.00671599			PCDH1	1.27126
INTS12					0.088		0.995	0.001	0.852							0.238303		1	0.00641843	1			INTS12	1.27061
BCL2L10		4.28571e-07		0.956		0.862		0.865	0.129	0.075			1.35115e-05		1		1		1	0.359056	0.248646		BCL2L10	1.26879
SLC46A3									0.009											0.0324901			SLC46A3	1.26632
USP8									0.006	0.062										0.0240684	0.208604		USP8	1.26558
UBIAD1	5e-05	0.003	0.02	0.123	1.11111e-07	0.007	0.0003	0.001	0.76	0.026		0.00145208	0.0148154	0.0607266	0.347894	5.54088e-06	0.0269961	0.00302047	0.00641843	1	0.0924385		UBIAD1	1.26482
FAM103A1	0.885		0.002		0.962		1e-05	0.663	0.99	0.956		1		0.0118293		1		0.000219063	1	1	1		FAM103A1	1.2625
TMEM199	0.001		0.994		0.379		0.983		0.983			0.00713652		1		0.84389		1		1			TMEM199	1.26236
CPSF3			0.558	0.319	0.35	0.003	0.709	0.778	0.6	0.563				0.990779	0.747267	0.79677	0.0143837	1	1	1	1		CPSF3	1.26169
CLN5						0.795	0.493	0.881		0.001							1	0.995945	1		0.00958564		CLN5	1.26056
LARP4	0.001		0.0001		0.999	0.003	0.93	0.221	0.939	0.002		0.00713652		0.00173166		1	0.0143837	1	0.576726	1	0.0144183		LARP4	1.25732
ALOX5AP	0.0007		1		0.001		3e-05		0.001			0.00713652		1		0.00596614		0.000573507		0.00719693			ALOX5AP	1.2563
SCFD2						0.007	0.121	0.018	0.845	0.858							0.0269961	0.326549	0.0585682	1	1		SCFD2	1.25574
QDPR	0.726	0.916	0.796	0.028	0.009	1	1.42857e-06	1.11111e-07	1e-07	0.002		1	1	1	0.0927835	0.029044	1	4.37783e-05	2.52276e-06	6.7e-06	0.0144183		QDPR	1.25562
RHOF	0.297		0.392	0.01	0.603	0.4	0.743	0.895	0.96	0.763		0.657171		0.798416	0.0415896	1	0.892738	1	1	1	1		RHOF	1.25536
FAM210B		0.002		0.001	0.589	1e-05	0.983	0.002	5e-06	1			0.0110516		0.00889328	1	0.000287674	1	0.0107599	0.000213182	1		FAM210B	1.25533
WIPF1	0.33		0.821	0.498	0.001		0.75	0.762	0.003			0.70845		1	0.973924	0.00596614		1	1	0.0151698			WIPF1	1.25335
DPP4		0.903455	0.004	0.905	0.0007	0.011	0.001	0.007	0.001	0.5			1	0.0187633	1	0.00596614	0.0381416	0.0061284	0.0275405	0.00719693	1		DPP4	1.25254
ACOT8	1e-07	0.804		0.04		0.997	0.589	0.359	0.872	0.247		7.60364e-06	1		0.127119		1	1	0.819799	1	0.682034		ACOT8	1.25027
MFN1	0.011	0.007	1	0.016	0.885	0.947	0.933	0.014	1	0.959		0.0381443	0.0269836	1	0.0586797	1	1	1	0.0473465	1	1		MFN1	1.24933
MTMR3	0.823	0.967	0.891	0.008	0.938	0.881	0.692	0.745	0.739	0.088		1	1	1	0.0358566	1	1	1	1	1	0.28862		MTMR3	1.24881
PPA2		0.909		0.007		0.009		0.0001		1			1		0.032881		0.0323164		0.00129497		1		PPA2	1.24817
FAM173A	7e-05	0.955	0.0004	0.971	1	0.029	1	1.11111e-07	0.002	0.752		0.00187534	1	0.00532986	1	1	0.0908752	1	2.52276e-06	0.0115565	1		FAM173A	1.2463
AGRN	0.0002	0.555	0.237	0.899	0.002	0.939	0.002	0.958	0.004	0.898		0.00319396	1	0.549415	1	0.00929815	1	0.00982997	1	0.0182136	1		AGRN	1.24572
TSC2			0.002	0.817	0.001	0.012	0.002	0.482	0.475	0.951				0.0118293	1	0.00596614	0.0412047	0.00982997	0.998083	0.986094	1		TSC2	1.24294
TSPAN14					0.24	0.011	0.849		0.662	0.092						0.591165	0.0381416	1		1	0.300791		TSPAN14	1.24141
TMEM138	0.002	0.015	0.863	0.962	0.918	0.995	0.889	0.004	0.951	0.107		0.0115366	0.0481938	1	1	1	1	1	0.0178185	1	0.342518		TMEM138	1.23902
CPNE3					0.008		0.036		0.023							0.0262822		0.103479		0.0721136			CPNE3	1.2389
EPHX1	0.82	0.852	0.54	0.817	0.981	0.996	0.013	0.0003	0.993	0.992		1	1	0.975395	1	1	1	0.0407285	0.00320788	1	1		EPHX1	1.23827
GATAD2A	0.59	0.006	0.851	0.835	0.76	0.963	0.305	0.885	0.006	0.854		1	0.0239932	1	1	1	1	0.717466	1	0.0240684	1		GATAD2A	1.23802
RCBTB1							0.913	0.844	0.987	0.01								1	1	1	0.0425593		RCBTB1	1.2374
SEC23IP					0.504	0.001		0.013		0.705						1	0.00685056		0.044668		1		SEC23IP	1.23593
GPAT3	0.09	0.024	0.054	0.995	0.991	0.059	1	0.939	0.002	0.041		0.235385	0.072617	0.147849	1	1	0.17877	1	1	0.0115565	0.141892		GPAT3	1.23201
TMEM30A				0.244	0.008	0.996	0.957	0.871	0.713	0.569					0.619989	0.0262822	1	1	1	1	1		TMEM30A	1.23189
ENSGALG00000016285					0.457	0.795	0.041	0.885	0.458	0.918						0.951064	1	0.117191	1	0.966851	1		ENSGALG00000016285	1.23168
UBE2J2	0.271	0.001	0.677	0.002	0.005	0.002	0.897	0.763	0.004	0.002		0.613934	0.00672571	1	0.0145631	0.0181276	0.0108271	1	1	0.0182136	0.0144183		UBE2J2	1.22959
ENSGALG00000036871	0.0001	0.003	0.002	0.001	0.929	0.011	0.001	0.983	0.001	0.167		0.00187534	0.0148154	0.0118293	0.00889328	1	0.0381416	0.0061284	1	0.00719693	0.50303		ENSGALG00000036871	1.22654
ENSGALG00000030808	0.998	0.961	0.004	0.006	0.914	0.974	0.571	0.001	0.957	2e-05		1	1	0.0187633	0.0299003	1	1	1	0.00641843	1	0.000743579		ENSGALG00000030808	1.22634
OGFOD3		0.013		0.003	0.748	0.975	0.705	0.518	0.979	0.887			0.0428599		0.0189607	1	1	1	1	1	1		OGFOD3	1.22572
APEH	0.912	0.954	0.997	0.124	0.533	0.333	0.0001	1.11111e-07	0.0001	0.245		1	1	1	0.350063	1	0.792156	0.00127745	2.52276e-06	0.00180385	0.678672		APEH	1.22547
ENSGALG00000044780	0.53				0.602		5e-06		0.018			0.960338				1		0.000129217		0.0578549			ENSGALG00000044780	1.22505
ENSGALG00000013804	0.348	0.378	0.002	0.998	0.999	0.0001	0.795	0.778	0.53	0.001		0.736879	0.816841	0.0118293	1	1	0.00158099	1	1	1	0.00958564		ENSGALG00000013804	1.22504
MYO6									0.019											0.0607223			MYO6	1.22251
ADH1C	1	0.999	1	1	2e-06		1	0.002	1	0.001		1	1	1	1	8.4576e-05		1	0.0107599	1	0.00958564		ADH1C	1.22006
ING5	0.879	0.319	0.846	0.507	0.996	0.934	0.981	0.004	0.722	0.743		1	0.719737	1	0.980026	1	1	1	0.0178185	1	1		ING5	1.21612
SPG11	0.633		0.379	0.323	0.859	0.848	0.328	0.042	0.473			1		0.780934	0.753499	1	1	0.7579	0.129855	0.98412			SPG11	1.21561
ENSGALG00000010268		0.363		0.628		0.003		0.953		0.004			0.793655		1		0.0143837		1		0.0229043		ENSGALG00000010268	1.21374
BTBD1	0.099		0.18		0.607		0.0001	0.141	0.0002	0.508		0.257154		0.436194		1		0.00127745	0.394097	0.00310939	1		BTBD1	1.21341
ENSGALG00000024039	0.209	0.73	0.864	0.307	0.927	0.994	0.528	1e-05	0.708	0.499		0.498027	1	1	0.73018	1	1	1	0.000174122	1	1		ENSGALG00000024039	1.21172
POU2AF1						0.017		0.0003		0.987							0.0558539		0.00320788		1		POU2AF1	1.21171
C26H6ORF125	0.967		0.826		0.884		0.003		0.935			1		1		1		0.0130723		1			C26H6ORF125	1.21022
MUL1	0.977	0.006	0.655	0.999	0.489	0.988	0.133	0.098	0.001	0.473		1	0.0239932	1	1	0.995706	1	0.355512	0.286821	0.00719693	1		MUL1	1.20992
ZBTB17	0.976	0.98	0.0004	0.91	0.917	0.98	0.802	0.617	0.435	0.976		1	1	0.00532986	1	1	1	1	1	0.937641	1		ZBTB17	1.20945
VPS16	0.003	0.995	0.835	0.027	0.621	3e-05	1e-05	0.913	0.705	0.002		0.0151825	1	1	0.0901335	1	0.000734851	0.000219063	1	1	0.0144183		VPS16	1.20745
TMC7	0.988		0.0001		0.001	0.002	0.921		0.004			1		0.00173166		0.00596614	0.0108271	1		0.0182136			TMC7	1.20722
FAHD2A	1e-07	0.029	0.955	0.001	0.003	0.007	0.98	0.934	5e-06	1e-07		7.60364e-06	0.0858332	1	0.00889328	0.0125063	0.0269961	1	1	0.000213182	7.65441e-06
CDK5RAP1	1e-07	4.28571e-07	0.0030426	1e-07	0.189	0.981	0.005	1.11111e-07	0.532	1e-05		7.60364e-06	1.35115e-05	0.0156627	7.5e-06	0.484742	1	0.0190748	2.52276e-06	1	0.000409843
MVD	1e-07	0.003	1	0.641	0.0002	0.363	0.003	1	0.001	0.0001		7.60364e-06	0.0148154	1	1	0.00268325	0.835018	0.0130723	1	0.00719693	0.00228289
HMCES	1e-07	3.33333e-06	1	0.992	1.11111e-07	0.038	1e-07	0.001	1e-07	0.001		7.60364e-06	9.49194e-05	1	1	5.54088e-06	0.117442	3.18636e-06	0.00641843	6.7e-06	0.00958564
CTSB	1e-07	1	1	0.003	1	0.611	1e-07	0.002	1e-07	0.001		7.60364e-06	1	1	0.0189607	1	1	3.18636e-06	0.0107599	6.7e-06	0.00958564
PPA1	1e-07	0.004	0.00026	5e-05	2e-05	8e-05	1e-05	0.001	1.42857e-06	0.001		7.60364e-06	0.0182717	0.00378234	0.00153061	0.000515707	0.00158099	0.000219063	0.00641843	8.12121e-05	0.00958564
ENSGALG00000049547	1e-07	0.649	0.003	0.16	0.0001	0.002	0.001	1	1	0.001		7.60364e-06	1	0.0154608	0.437956	0.0015503	0.0108271	0.0061284	1	1	0.00958564
YARS	1e-07	0.975	0.995	0.844	0.994	1e-07	0.756	0.154	0.356	0.003		7.60364e-06	1	1	1	1	4.75769e-06	1	0.425357	0.81479	0.0189044
CHCHD2P9	1e-07	0.0002	0.478	0.027	0.014	0.022	0.955	0.992	0.002	0.004		7.60364e-06	0.00254029	0.910259	0.0901335	0.0423606	0.0702297	1	1	0.0115565	0.0229043
GALE	1e-07	0.0001	0.19	0.828	0.983	0.992	0.0005	0.647	0.988	0.004		7.60364e-06	0.00143242	0.455861	1	1	1	0.0045892	1	1	0.0229043
ENSGALG00000023936	1e-07	0.001	1	0.989	1.11111e-07	0.002	1e-07	1.11111e-07	1e-07	0.005		7.60364e-06	0.00672571	1	1	5.54088e-06	0.0108271	3.18636e-06	2.52276e-06	6.7e-06	0.026691
ENSGALG00000041618	1e-07	0.81	2.5e-06	0.916	1.66667e-06	0.77	0.0001	0.857	0.0001	0.005		7.60364e-06	1	0.000118479	1	7.52991e-05	1	0.00127745	1	0.00180385	0.026691
RPLP2	1e-07	0.569	0.024	0.251	0.0005	0.981	0.037	0.001	1e-05	0.006		7.60364e-06	1	0.0714097	0.630301	0.00556421	1	0.106245	0.00641843	0.000349565	0.0301157
MRPS21	1e-07	0.836	0.944	0.677	0.007	0.007	0.003	0.51952	0.707	0.009		7.60364e-06	1	1	1	0.0235232	0.0269961	0.0130723	1	1	0.0393655
CST3	1e-07	0.87	0.76	0.015	1	0.992	0.003	0.97	0.005	0.01		7.60364e-06	1	1	0.0557851	1	1	0.0130723	1	0.0211898	0.0425593
KIAA0319L	1e-07	0.022	0.574	0.019	1.42857e-06	0.0005	0.004	0.003	1.66667e-06	0.011		7.60364e-06	0.0671409	1	0.0675889	6.56646e-05	0.00615423	0.0163023	0.0146144	9.1068e-05	0.0457308
CD3E	1e-07	0.438	0.001	0.892	0.0003	0.158	0.002	0.013	0.002	0.021		7.60364e-06	0.900744	0.00740999	1	0.00363716	0.434566	0.00982997	0.044668	0.0115565	0.0764906
TASOR2	1e-07		0.801	0.265	0.84	0.32	0.871	0.956	0.888	0.205		7.60364e-06		1	0.657025	1	0.771618	1	1	1	0.592134
FOXRED1	1e-07	1	0.998	1	0.0005	1e-07	1	1.11111e-07	0.587	0.248		7.60364e-06	1	1	1	0.00556421	4.75769e-06	1	2.52276e-06	1	0.683346
ENSGALG00000049318	1e-07	0.53	0.468	0.989	0.007	0.979	0.925	0.992	0.002	0.287		7.60364e-06	1	0.897537	1	0.0235232	1	1	1	0.0115565	0.754081
UGT1A1	1e-07	0.0002	1	0.877	1.11111e-07	0.993	5e-06	0.761	1e-07	0.94		7.60364e-06	0.00254029	1	1	5.54088e-06	1	0.000129217	1	6.7e-06	1
ENSGALG00000005964	1e-07	4.28571e-07	0.002	0.001	1.11111e-07	0.989	0.972	0.652	1e-07	0.944		7.60364e-06	1.35115e-05	0.0118293	0.00889328	5.54088e-06	1	1	1	6.7e-06	1
CD74	1e-07	1	1	1	3e-05	1	1	1	1e-07	1		7.60364e-06	1	1	1	0.000711121	1	1	1	6.7e-06	1
TGFB1	1e-07	1	1e-07	1	0.004	8e-05	0.0006	0.005	2.5e-06	0.996		7.60364e-06	1	5.97013e-06	1	0.0154674	0.00158099	0.00536651	0.0210367	0.000125625	1
ENSGALG00000048501	1e-07		0.008	0.00016	0.914	0.025	0.015	0.011	1e-05	0.559		7.60364e-06		0.0300703	0.00324324	1	0.0790415	0.0461437	0.0390993	0.000349565	1
ENSGALG00000053296	1e-07	0.563		0.683	0.0007	1	0.0001	1.11111e-07	0.0005	0.747		7.60364e-06	1		1	0.00596614	1	0.00127745	2.52276e-06	0.00671599	1
GSS	1e-07	0.461	1	0.01	0.003	0.991	0.002	0.978	0.0005	0.976		7.60364e-06	0.928045	1	0.0415896	0.0125063	1	0.00982997	1	0.00671599	1
MYO1A	1e-07	0.036	1e-07	0.99	1.11111e-07	1e-07	0.002	0.014	0.001	0.939		7.60364e-06	0.104795	5.97013e-06	1	5.54088e-06	4.75769e-06	0.00982997	0.0473465	0.00719693	1
MROH1	1e-07	0.795	0.001	1e-05	0.001	0.997	5e-06	0.974	0.001	0.952		7.60364e-06	1	0.00740999	0.000412844	0.00596614	1	0.000129217	1	0.00719693	1
PIPOX	1e-07	0.0008	1e-07	0.0002	1.11111e-07	0.028	1e-07	0.007	0.004	0.742		7.60364e-06	0.00672571	5.97013e-06	0.00361446	5.54088e-06	0.0880203	3.18636e-06	0.0275405	0.0182136	1
ATP6V0A1	1e-07	0.96	1e-07	0.809	1.11111e-07	0.488	0.013	3.33333e-06	0.593	0.628		7.60364e-06	1	5.97013e-06	1	5.54088e-06	1	0.0407285	6.65891e-05	1	1
CDK5RAP3	1e-07	1e-05	0.756	0.003	0.985	0.002	0.938	0.002	0.661	1		7.60364e-06	0.000216626	1	0.0189607	1	0.0108271	1	0.0107599	1	1
ENSGALG00000000309	1e-07	0.004	1e-07	0.06	1	0.003	1e-07	1	1	0.806		7.60364e-06	0.0182717	5.97013e-06	0.183549	1	0.0143837	3.18636e-06	1	1	1
RPN2	1e-07	0.791	0.104	0.022	1	0.932	1e-07	0.487	1	0.771		7.60364e-06	1	0.270565	0.0759202	1	1	3.18636e-06	1	1	1
QSOX1	1e-07	5e-06	0.003	1e-07	0.004	5e-05	0.001	0.731	0.925	0.932		7.60364e-06	0.000135808	0.0154608	7.5e-06	0.0154674	0.00110942	0.0061284	1	1	1
GLTP	1e-07	0.835	0.798	0.987	0.499	0.921	0.001	0.954	0.929	0.785		7.60364e-06	1	1	1	1	1	0.0061284	1	1	1
MTA2	1e-07	0.947	0.725	0.865	0.334	0.00015	0.007	0.742	0.942	0.735		7.60364e-06	1	1	1	0.768956	0.00229783	0.0246738	1	1	1
PI4KB	1e-07	0.001	1	0.843	0.007	0.003	0.999	0.801	0.976	0.995		7.60364e-06	0.00672571	1	1	0.0235232	0.0143837	1	1	1	1
FAHD1	1e-07	4.28571e-07		1		1		0.001		0.999		7.60364e-06	1.35115e-05		1		1		0.00641843		1
ACTG2	1e-07	0.006	3e-05	0.0001		0.014		0.733		0.924		7.60364e-06	0.0239932	0.000801802	0.00211268		0.0471559		1		1
UBE4A	1e-07	0.002	0.032	0.983	0.863	0.927		0.857		0.836		7.60364e-06	0.0110516	0.09194	1	1	1		1		1
MPP1	1e-07	1		0.02		1		1		1		7.60364e-06	1		0.0703675		1		1		1
CTSH	1e-07		1e-07	0.163	1.11111e-07	0.039	1e-07	0.911	1e-07			7.60364e-06		5.97013e-06	0.444815	5.54088e-06	0.120307	3.18636e-06	1	6.7e-06
GSTZ1	1e-07		0.003		0.042		1e-07		1e-07			7.60364e-06		0.0154608		0.116726		3.18636e-06		6.7e-06
VAMP3	1e-07		0.644		0.869		0.559		1e-07			7.60364e-06		1		1		1		6.7e-06
CNIH1	1e-07		1e-07	0.061	0.973	1e-07	0.004	1.11111e-07	0.002			7.60364e-06		5.97013e-06	0.186102	1	4.75769e-06	0.0163023	2.52276e-06	0.0115565
TBC1D25	1e-07		0.785		0.048		0.117		0.358			7.60364e-06		1		0.132981		0.316668		0.817373
C1orf210	1e-07		1		4e-06		1e-07		1			7.60364e-06		1		0.000153217		3.18636e-06		1
C1QA	1e-07		2e-05		0.952		0.002		0.981			7.60364e-06		0.00056061		1		0.00982997		1
ENSGALG00000052652	1e-07	0.796	0.998	0.75		0.018	0.83	0.995				7.60364e-06	1	1	1		0.0586719	1	1
ACTA2	1.11111e-06	0.719	0.542	0.001	0.254	0.634	0.0022	0.898	3.33333e-06	0.002		8.15205e-05	1	0.977088	0.00889328	0.620159	1	0.0107658	1	0.000158983	0.0144183
ATP6V0B	1.11111e-06	0.975	0.0001	0.007	0.002	0.001	0.005	0.001	0.0001	0.472		8.15205e-05	1	0.00173166	0.032881	0.00929815	0.00685056	0.0190748	0.00641843	0.00180385	1
RNF10	1.25e-06	0.991	0.464	0.795	0.001	0.001	0.0003	0.0009	0.001	0.002		8.86017e-05	1	0.894343	1	0.00596614	0.00685056	0.00302047	0.00641843	0.00719693	0.0144183
IDH2	1.25e-06	0.0007	1e-07	1	0.001	0.0001	0.013	0.002	0.002	0.984		8.86017e-05	0.00672571	5.97013e-06	1	0.00596614	0.00158099	0.0407285	0.0107599	0.0115565	1
TCN2	1.42857e-06	1	1	1	0.033	0.0003	0.02	3e-05	0.001	0.989		9.79391e-05	1	1	1	0.0930336	0.0039374	0.0594698	0.000477222	0.00719693	1
ITGA3	1.66667e-06	1e-05	0.0001	0.011	0.004	0.0001	0.876	0.977	0.876	1		0.000112419	0.000216626	0.00173166	0.0443151	0.0154674	0.00158099	1	1	1	1
ENSGALG00000034319	2e-06	1	1	1	0.005	0.0001	0.015	0.003	0.0004	0.77		0.000130687	1	1	1	0.0181276	0.00158099	0.0461437	0.0146144	0.0055861	1
CLDN23	2e-06		2e-05		0.0009		0.0001		0.818			0.000130687		0.00056061		0.00596614		0.00127745		1
NIBAN2	2.5e-06	1	0.975	0.004	0.002	0.004	0.987	0.0004	0.886	0.003		0.000147254	1	1	0.022756	0.00929815	0.0179927	1	0.00411497	1	0.0189044
ENSGALG00000042984	2.5e-06	9e-05	0.001	4e-05	0.997	0.801	0.854	0.006	0.001	0.283		0.000147254	0.00143242	0.00740999	0.00126761	1	1	1	0.0243688	0.00719693	0.747344
NSUN4	2.5e-06	0.94	0.007	0.604	0.981	0.868	0.001	0.669	0.001	0.747		0.000147254	1	0.0273166	1	1	1	0.0061284	1	0.00719693	1
MTG2	2.5e-06		0.883	0.417	0.877	0.518	0.002	0.285	0.01	0.874		0.000147254		1	0.885559	1	1	0.00982997	0.696817	0.0353962	1
ENSGALG00000049536	2.5e-06	0.0006	0.0004	0.002	0.0001	0.008	1	0.002		0.72		0.000147254	0.00651877	0.00532986	0.0145631	0.0015503	0.0296732	1	0.0107599		1
ENSGALG00000034354	2.5e-06		0.001	0.0001	0.0001		0.0001		0.006			0.000147254		0.00740999	0.00211268	0.0015503		0.00127745		0.0240684
ENSGALG00000048671	2.5e-06		0.003		2e-05		0.006		0.978			0.000147254		0.0154608		0.000515707		0.0219491		1
ENSGALG00000004243	3.33333e-06	1	0.002	1	1	1	1	0.005	0.016	0.002		0.000181039	1	0.0118293	1	1	1	1	0.0210367	0.052232	0.0144183
XKR8	3.33333e-06	0.001	0.0003	0.007	0.003	0.001	0.993	0.001	0.841	0.003		0.000181039	0.00672571	0.00423037	0.032881	0.0125063	0.00685056	1	0.00641843	1	0.0189044
CLDN2	3.33333e-06	1	1	0.001	1	1	1e-07	1.11111e-07	1e-07	1		0.000181039	1	1	0.00889328	1	1	3.18636e-06	2.52276e-06	6.7e-06	1
GLUL	3.33333e-06	4.28571e-07	1	1	0.007	0.798	0.005	1	6e-05	0.767		0.000181039	1.35115e-05	1	1	0.0235232	1	0.0190748	1	0.0015008	1
SUMF2	3.33333e-06	0.908	0.0005	0.001	0.754	0.0016	0.001	0.003	0.862	0.812		0.000181039	1	0.00626294	0.00889328	1	0.0107712	0.0061284	0.0146144	1	1
SQSTM1	5e-06	4.28571e-07	1e-07	1e-07		1e-07	1e-07	1.11111e-07		1e-07		0.000246	1.35115e-05	5.97013e-06	7.5e-06		4.75769e-06	3.18636e-06	2.52276e-06		7.65441e-06
SLC26A11	5e-06	1	0.0006	0.98	3.33333e-06	0.004	0.886	0.003	0.0001	0.0001		0.000246	1	0.00740999	1	0.000129559	0.0179927	1	0.0146144	0.00180385	0.00228289
CYTH1	5e-06	1	1	1	0.0012	0.0005	0.0001	0.004	0.987	0.001		0.000246	1	1	1	0.00713521	0.00615423	0.00127745	0.0178185	1	0.00958564
SPATS2	5e-06	4.28571e-07	0.001	0.748	0.002	0.316	0.0001	0.935	0.905	0.199		0.000246	1.35115e-05	0.00740999	1	0.00929815	0.764581	0.00127745	1	1	0.581581
CDA	5e-06	0.001	0.003	1e-07	1.42857e-06	0.001	0.41	1.11111e-07	0.006	0.366		0.000246	0.00672571	0.0154608	7.5e-06	6.56646e-05	0.00685056	0.881964	2.52276e-06	0.0240684	0.886885
SH3D19	5e-06		0.571	0.228	0.929	0.85	0.002	0.23	0.001	0.97		0.000246		1	0.588303	1	1	0.00982997	0.593303	0.00719693	1
ENDOG	5e-06	4.28571e-07	0.995		0.009	1e-07	1e-07		0.005			0.000246	1.35115e-05	1		0.029044	4.75769e-06	3.18636e-06		0.0211898
PDLIM7	5e-06	0.072	0.974	0.349749	0.001		0.398		0.51			0.000246	0.202092	1	0.791287	0.00596614		0.865446		1
MAFF	6.66667e-06	0.232	0.003	0.837	0.001	0.034	0.006	0.321				0.000324186	0.567307	0.0154608	1	0.00596614	0.105673	0.0219491	0.757525
ENSGALG00000029569	1e-05	0.002	3.33333e-06	1	1.11111e-07	0.047	0.005	1.11111e-07	0.006	0.006		0.00041	0.0110516	0.000151718	1	5.54088e-06	0.144087	0.0190748	2.52276e-06	0.0240684	0.0301157
ENSGALG00000049851	1e-05	4.28571e-07	0.001	0.011	0.951	0.963	0.849	0.438	0.984	0.09		0.00041	1.35115e-05	0.00740999	0.0443151	1	1	1	0.934376	1	0.294623
PCYT2	1e-05	0.763	0.0004	0.008	1	0.91	1	0.0003	0.0001	0.096		0.00041	1	0.00532986	0.0358566	1	1	1	0.00320788	0.00180385	0.312105
ANXA2	1e-05	1	1	0.001	0.003	0.002	1	1.25e-06	9e-05	1		0.00041	1	1	0.00889328	0.0125063	0.0108271	1	2.78896e-05	0.00180385	1
ENSGALG00000027571	1e-05	4.28571e-07	1.66667e-05	1	1	1	0.0012	1	0.001	0.558		0.00041	1.35115e-05	0.00051768	1	1	1	0.00725172	1	0.00719693	1
ENSGALG00000037314	1e-05	1e-05	0.001	0.003	0.007	0.0003	2e-05	1	0.002	0.696		0.00041	0.000216626	0.00740999	0.0189607	0.0235232	0.0039374	0.000409343	1	0.0115565	1
TST	1e-05	0.001	1e-07	1e-05	0.428	0.004		1	0.003	1		0.00041	0.00672571	5.97013e-06	0.000412844	0.914844	0.0179927		1	0.0151698	1
HPSE	1e-05	0.0006	0.008	0.342	5e-05	0.97	0.804	1	0.008	0.761		0.00041	0.00651877	0.0300703	0.780426	0.00110586	1	1	1	0.0296211	1
TOB2	1e-05	0.583	0.521	0.905	0.001	0.993	0.085	0.182	0.998	0.844		0.00041	1	0.956103	1	0.00596614	1	0.235398	0.4906	1	1
CHTF18	1e-05	1	0.999	0.999	0.006	0.001	0.529	0.603	0.999	0.924		0.00041	1	1	1	0.0208933	0.00685056	1	1	1	1
TNFRSF6B	1e-05	0.395	0.072		1.11111e-07	0.064	1e-05		0.0003			0.00041	0.837182	0.192769		5.54088e-06	0.192506	0.000219063		0.00439687
CYBA	1e-05		0.005	0.728	0.002		0.0007	1.11111e-07	0.848			0.00041		0.0218696	1	0.00929815		0.0060862	2.52276e-06	1
GBP	1e-05		0.0001	0.53	1.11111e-07	0.965	0.043	0.111				0.00041		0.00173166	0.995825	5.54088e-06	1	0.122595	0.320501
ENSGALG00000043016	1e-05		0.696			0.937628	0.63					0.00041		1			1	1
SCARB1	1.5e-05	0.001	0.02	0.324	0.028	0.959	0.0008	1.11111e-07	0.01	0.861		0.000603173	0.00672571	0.0607266	0.75544	0.0795742	1	0.0061284	2.52276e-06	0.0353962	1
PPP6R2	1.66667e-05	0.637	0.242	0.326	0.00037	0.832	0.002	0.81	0.001	0.106		0.00066381	1	0.556515	0.757357	0.00447556	1	0.00982997	1	0.00719693	0.340154
ENSGALG00000028056	2e-05	0.001	1	0.0001	1	1	1e-07	0.001	1	1e-05		0.000727304	0.00672571	1	0.00211268	1	1	3.18636e-06	0.00641843	1	0.000409843
PNPO	2e-05	1	0.0002	0.003	0.006	1	0.001	0.001	0.002	0.005		0.000727304	1	0.00293944	0.0189607	0.0208933	1	0.0061284	0.00641843	0.0115565	0.026691
CTSK	2e-05	0.021	0.002	0.008	0.87	0.002	0.735	0.003	0.174	0.024		0.000727304	0.0646478	0.0118293	0.0358566	1	0.0108271	1	0.0146144	0.466765	0.0859738
SLC25A22	2e-05	1	0.458	0.002	0.007	0.003	1e-07	0.0006	0.981	0.032		0.000727304	1	0.887616	0.0145631	0.0235232	0.0143837	3.18636e-06	0.00594692	1	0.112011
POFUT1	2e-05		0.0004		0.64		0.001		0.92	0.210262		0.000727304		0.00532986		1		0.0061284		1	0.603647
ENSGALG00000054212	2e-05	0.657	1e-05	0.893	4e-05	0.966	1e-07	0.819	1	0.267		0.000727304	1	0.000314863	1	0.00090359	1	3.18636e-06	1	1	0.717098
CST7	2e-05	1.42857e-06	0.907	0.001	0.001	0.748	0.759	0.993	5e-05	0.959		0.000727304	4.34852e-05	1	0.00889328	0.00596614	1	1	1	0.00129083	1
PYCR1	2e-05	4.28571e-07	1	1	2.5e-06	0.001	1	0.0001	6e-05	0.588		0.000727304	1.35115e-05	1	1	0.000103242	0.00685056	1	0.00129497	0.0015008	1
JUP	2e-05	0.0006	0.007	0.007	1	0.002	1	0.0001	0.001	0.633		0.000727304	0.00651877	0.0273166	0.032881	1	0.0108271	1	0.00129497	0.00719693	1
EFNB1	2e-05	0.088	6e-05	0.769	1.11111e-07	1e-07	0.742	0.045	0.891	0.882		0.000727304	0.243517	0.00142912	1	5.54088e-06	4.75769e-06	1	0.138631	1	1
CYB561	3e-05	0.001	0.003		0.005	0.183	2e-05		0.001	0.001		0.000995714	0.00672571	0.0154608		0.0181276	0.492378	0.000409343		0.00719693	0.00958564
SIRT4	3e-05	0.013	0.955	0.847	0.151	0.905	0.659	0.407	0.135	0.264		0.000995714	0.0428599	1	1	0.395337	1	1	0.890734	0.374092	0.711979
ENSGALG00000013528	3e-05	0.135	0.022	0.803	0.002	0.063	0.207	0.375	0.0001	0.363		0.000995714	0.357067	0.0658853	1	0.00929815	0.190192	0.525512	0.847326	0.00180385	0.883685
FAM234A	3e-05	0.001	0.001	0.013	1	1e-07	1e-05	1.11111e-07	5e-06	1		0.000995714	0.00672571	0.00740999	0.0499573	1	4.75769e-06	0.000219063	2.52276e-06	0.000213182	1
SLC51A	3e-05	0.89	0.0004	0.005	1	0.606	1e-07	0.005	0.001	0.995		0.000995714	1	0.00532986	0.026533	1	1	3.18636e-06	0.0210367	0.00719693	1
ENSGALG00000042612	3e-05	0.328	0.002	0.909	0.001	0.472	0.006	0.993	0.007	0.999		0.000995714	0.733947	0.0118293	1	0.00596614	0.990019	0.0219491	1	0.0268182	1
ENSGALG00000038923	3e-05	0.036	0.001	0.019	0.985	0.001	0.994	5e-06	1	1		0.000995714	0.104795	0.00740999	0.0675889	1	0.00685056	1	9.57993e-05	1	1
ACBD6	3e-05	0.707	0.004		5e-05		5e-06		0.0002			0.000995714	1	0.0187633		0.00110586		0.000129217		0.00310939
ENSGALG00000011805	3e-05		0.002		1		1		0.001			0.000995714		0.0118293		1		1		0.00719693
ENSGALG00000043671	3e-05	0.013	0.009	0.004	1	0.335	0.0007		0.017			0.000995714	0.0428599	0.0327318	0.022756	1	0.795002	0.0060862		0.0551129
CDH17	4e-05	0.001	1.66667e-06	0.036	1	0.0002	1	1	0.001	0.001		0.00122102	0.00672571	8.70644e-05	0.115302	1	0.00278761	1	1	0.00719693	0.00958564
NEIL1	4e-05	0.979	0.003	0.004	0.841	0.0001	0.0003	0.974	0.979	0.001		0.00122102	1	0.0154608	0.022756	1	0.00158099	0.00302047	1	1	0.00958564
ARHGAP27	4e-05		0.927	1e-07	1.11111e-07	0.001	1e-07		0.004	0.017		0.00122102		1	7.5e-06	5.54088e-06	0.00685056	3.18636e-06		0.0182136	0.0646348
CORO1C	4e-05		0.99	0.529	0.002	0.839	0.89	0.325	0.597	0.253		0.00122102		1	0.995825	0.00929815	1	1	0.764863	1	0.691994
CLIC4	4e-05	0.021	0.847	0.013	0.927	0.008	2.5e-06	0.003	1e-07	0.775		0.00122102	0.0646478	1	0.0499573	1	0.0296732	7.37895e-05	0.0146144	6.7e-06	1
ENSGALG00000042589	4e-05	0.009	5e-05	0.008	9e-05	1	0.01	1.11111e-07	0.98	0.606		0.00122102	0.0322629	0.00122261	0.0358566	0.0015503	1	0.0328915	2.52276e-06	1	1
PLPP2	4e-05	0.677	0.001	0.357	0.001	0.963	0.0002	0.97	1	0.996		0.00122102	1	0.00740999	0.801647	0.00596614	1	0.0022477	1	1	1
WBP1L	4e-05	0.685	0.761	0.293	0.004	0.954	0.006	0.565	0.938	0.98		0.00122102	1	1	0.705457	0.0154674	1	0.0219491	1	1	1
MIEN1	4e-05		6e-05		0.909		0.002		0.00036			0.00122102		0.00142912		1		0.00982997		0.00526255
SLC35C1	4e-05	0.654	0.877		0.999	0.779	1e-07	0.716	0.0005			0.00122102	1	1		1	1	3.18636e-06	1	0.00671599
TMED2	5e-05	4.28571e-07	0.162	0.433	0.742	0.974	3.33333e-06		1e-07	1e-07		0.00145208	1.35115e-05	0.39931	0.906279	1	1	9.63574e-05		6.7e-06	7.65441e-06
EHD3	5e-05	0.004	0.001	0.019	1	0.002	0.001	0.0002	0.001	0.013		0.00145208	0.0182717	0.00740999	0.0675889	1	0.0108271	0.0061284	0.00231121	0.00719693	0.0521704
GALM	5e-05	0.767	1	0.996	1	0.905	1	0.8	0.031	0.421		0.00145208	1	1	1	1	1	1	1	0.0950779	0.960677
PINK1	5e-05	0.006	0.0005	0.791	0.001	0.162	1e-07	0.996	1	0.994		0.00145208	0.0239932	0.00626294	1	0.00596614	0.444086	3.18636e-06	1	1	1
H2A-VIII	5e-05		0.0005			0.355	0.0003					0.00145208		0.00626294			0.825054	0.00302047
DDTL	6e-05	0.002	1	0.112	1	0.007	1	0.002	1	0.001		0.0016728	0.0110516	1	0.320203	1	0.0269961	1	0.0107599	1	0.00958564
ENSGALG00000001203	6e-05	0.001	1	0.002	0.004	0.002	0.0001	0.977	0.005	0.998		0.0016728	0.00672571	1	0.0145631	0.0154674	0.0108271	0.00127745	1	0.0211898	1
SESN1	6e-05		0.779	0.361	0.99	0.348	0.077	0.002	0.687	0.589		0.0016728		1	0.807004	1	0.816068	0.214514	0.0107599	1	1
CDHR2	6e-05	4.28571e-07	0.001		1		2e-05	0.507523	0.00021			0.0016728	1.35115e-05	0.00740999		1		0.000409343	1	0.00325587
STK10	6e-05		0.736		0.001		0.998		0.001			0.0016728		1		0.00596614		1		0.00719693
ENSGALG00000033567	6e-05		0.009		0.919517	0.385714	0.879		0.534			0.0016728		0.0327318		1	0.871866	1		1
MRPL38	7e-05	0.988	8e-05	0.002	0.00015	0.0001	0.0001	0.004	0.003	0.001		0.00187534	1	0.00173166	0.0145631	0.00227192	0.00158099	0.00127745	0.0178185	0.0151698	0.00958564
ME1	7e-05	0.0003	0.008	0.875752	0.942	0.997	0.004	0.002	9e-05	0.009		0.00187534	0.00367812	0.0300703	1	1	1	0.0163023	0.0107599	0.00180385	0.0393655
FKBP15	8e-05		1e-07	0.641	5e-06	0.825	0.957	0.776	0.793	0.002		0.00187534		5.97013e-06	1	0.000177383	1	1	1	1	0.0144183
AAAS	8e-05	4.28571e-07	0.00016	0.041	0.0006	0.003	0.0016	0.001	0.777	0.954		0.00187534	1.35115e-05	0.00267462	0.12993	0.00596614	0.0143837	0.00946498	0.00641843	1	1
EXFABP	8e-05	0.893	1e-05	0.02	0.959	0.731	0.036	0.963				0.00187534	1	0.000314863	0.0703675	1	1	0.103479	1
NME2	9e-05	0.631	0.001	0.845	0.002	0.875	0.006	0.982	0.936	0.572		0.00187534	1	0.00740999	1	0.00929815	1	0.0219491	1	1	1
DEF6	9e-05		0.003		0.001		5e-06	0.72	0.0001			0.00187534		0.0154608		0.00596614		0.000129217	1	0.00180385
ITM2B	9e-05	4.28571e-07	0.942	0.824	1.11111e-07	0.286579	0.005		0.007			0.00187534	1.35115e-05	1	1	5.54088e-06	0.708997	0.0190748		0.0268182
SUCLG1	0.0001	0.979	0.033	0.005	0.005	0.006	0.0001	0.001	1e-07	1e-05		0.00187534	1	0.0942828	0.026533	0.0181276	0.0241759	0.00127745	0.00641843	6.7e-06	0.000409843
C11H19orf12	0.0001	0.034	0.001	1	1	1	0.0001	1	1	1e-05		0.00187534	0.0993825	0.00740999	1	1	1	0.00127745	1	1	0.000409843
SRA1	0.0001	0.003	0.001	0.003	0.003	0.021	0.003	0.939	1	1e-05		0.00187534	0.0148154	0.00740999	0.0189607	0.0125063	0.0673415	0.0130723	1	1	0.000409843
BG1	0.0001	1	1	0.024	1	0.0003	1	1	1	2e-05		0.00187534	1	1	0.0817562	1	0.0039374	1	1	1	0.000743579
ENSGALG00000053921	0.0001	0.001	0.965	0.013	1	1	0.016	1	0.0001	4e-05		0.00187534	0.00672571	1	0.0499573	1	1	0.0487123	1	0.00180385	0.00129317
MRPS2	0.0001	4.28571e-07	0.938	1	0.979	0.0002	0.002	2e-05	0.002	4e-05		0.00187534	1.35115e-05	1	1	1	0.00278761	0.00982997	0.000325174	0.0115565	0.00129317
SLC5A8	0.0001		0.002	0.001	1	0.0003	5e-06	0.003	0.365	0.0001		0.00187534		0.0118293	0.00889328	1	0.0039374	0.000129217	0.0146144	0.829318	0.00228289
CTSZ	0.0001	0.008	0.856	0.007	0.002	0.001	1	0.0006	1	0.0001		0.00187534	0.0294557	1	0.032881	0.00929815	0.00685056	1	0.00594692	1	0.00228289
TIRAP	0.0001	0.005	0.001	1	1.11111e-07	0.001	1e-07	0.961	0.001	0.00018		0.00187534	0.0212711	0.00740999	1	5.54088e-06	0.00685056	3.18636e-06	1	0.00719693	0.00395817
ENSGALG00000012061	0.0001	0.036	1	1	1	1e-05	1	1	1	0.0002		0.00187534	0.104795	1	1	1	0.000287674	1	1	1	0.00395817
KRT7	0.0001	0.008	0.008	0.002	1	0.94	0.0009	0.0003	1.42857e-06	0.0007		0.00187534	0.0294557	0.0300703	0.0145631	1	1	0.0061284	0.00320788	8.12121e-05	0.00958564
CRAT	0.0001	0.0002	0.251	1	6e-05	0.004	1e-05	1	1e-05	0.001		0.00187534	0.00254029	0.574053	1	0.00130519	0.0179927	0.000219063	1	0.000349565	0.00958564
C1H11ORF54	0.0001	0.007	0.551	0.001	0.002	1e-07	0.0003	0.907	0.003	0.001		0.00187534	0.0269836	0.983669	0.00889328	0.00929815	4.75769e-06	0.00302047	1	0.0151698	0.00958564
PMVK	0.0001	0.666	0.007	0.024	0.0001	0.002	0.002	0.003	0.007	0.001		0.00187534	1	0.0273166	0.0817562	0.0015503	0.0108271	0.00982997	0.0146144	0.0268182	0.00958564
ENSGALG00000051297	0.0001	1e-05	7.5e-06	1.42857e-06	1	1	1	1	1	0.0009		0.00187534	0.000216626	0.00029722	9.74026e-05	1	1	1	1	1	0.00958564
HIKESHI	0.0001	1	0.016	0.091	0.008	0.003	0.448	0.976	0.004	0.002		0.00187534	1	0.050586	0.264877	0.0262822	0.0143837	0.931893	1	0.0182136	0.0144183
ENSGALG00000021686	0.0001	0.002	0.002	1.5e-05	9e-05	0.001	1	0.001	0.936	0.002		0.00187534	0.0110516	0.0118293	0.000602679	0.0015503	0.00685056	1	0.00641843	1	0.0144183
ENSGALG00000046843	0.0001		0.013	0.836	0.004	0.003	0.989	0.849	0.984	0.002		0.00187534		0.0427169	1	0.0154674	0.0143837	1	1	1	0.0144183
SZRD1	0.0001	0.993	0.005	0.989	0.935	0.286	0.932	0.957	0.976	0.002		0.00187534	1	0.0218696	1	1	0.707918	1	1	1	0.0144183
PNO1	0.0001	0.005	0.769	0.789	0.001	0.0016	0.965	0.001	0.002	0.003		0.00187534	0.0212711	1	1	0.00596614	0.0107712	1	0.00641843	0.0115565	0.0189044
ENSGALG00000026422	0.0001	0.782	0.025	0.957	0.0001	0.984	0.977	0.917	0.005	0.003		0.00187534	1	0.0739543	1	0.0015503	1	1	1	0.0211898	0.0189044
TM6SF2	0.0001	0.789	0.013	0.009	0.003	0.942	0.955	0.981	0.881	0.004		0.00187534	1	0.0427169	0.0386819	0.0125063	1	1	1	1	0.0229043
NDUFA8	0.0001	0.001	0.004	1e-07	0.002	0.989	0.0001	0.886	0.001	0.006		0.00187534	0.00672571	0.0187633	7.5e-06	0.00929815	1	0.00127745	1	0.00719693	0.0301157
ENSGALG00000037737	0.0001	0.005	1	0.006	0.002	0.001	1	6e-05	2.5e-06	0.01		0.00187534	0.0212711	1	0.0299003	0.00929815	0.00685056	1	0.000906862	0.000125625	0.0425593
ABCG2	0.0001	0.75	0.089	0.002	0.955	0.987	0.984	0.005	0.001	0.011		0.00187534	1	0.234595	0.0145631	1	1	1	0.0210367	0.00719693	0.0457308
DNAJB2	0.0001	0.912	0.002	1	0.774	0.009	0.0005	0.814	0.003	0.011		0.00187534	1	0.0118293	1	1	0.0323164	0.0045892	1	0.0151698	0.0457308
SH3BGRL	0.0001	4.28571e-07	0.988	0.001	2e-05	1.66667e-06	0.0002	1.66667e-06	0.975	0.018		0.00187534	1.35115e-05	1	0.00889328	0.000515707	7.3631e-05	0.0022477	3.62447e-05	1	0.0676951
MTMR11	0.0001	4.28571e-07	1	0.005	0.008	0.0001	0.0001	0.001	3.33333e-06	0.02		0.00187534	1.35115e-05	1	0.026533	0.0262822	0.00158099	0.00127745	0.00641843	0.000158983	0.0735169
SLC2A2	0.0001	0.002	4e-05	0.032	0.005	0.007	1	1.11111e-07	1.42857e-06	0.024		0.00187534	0.0110516	0.00101591	0.104046	0.0181276	0.0269961	1	2.52276e-06	8.12121e-05	0.0859738
PHYH	0.0001	0.179	0.439	0.013	0.786	0.001	0.003	0.796	0.0001	0.069		0.00187534	0.457344	0.864275	0.0499573	1	0.00685056	0.0130723	1	0.00180385	0.230221
ENSGALG00000016483	0.0001	0.684	0.016	0.072	0.004	0.0006	0.681	0.916	0.012	0.095		0.00187534	1	0.050586	0.216722	0.0154674	0.00685056	1	1	0.0410553	0.309047
COMMD4	0.0001	0.799	0.001	0.001	0.999	0.25	0.887	0.96	0.685	0.287		0.00187534	1	0.00740999	0.00889328	1	0.636317	1	1	1	0.754081
SEC16B	0.0001	0.626	1e-07	0.027	0.012	0.561	0.971	1.11111e-07	0.68	0.329		0.00187534	1	5.97013e-06	0.0901335	0.0370082	1	1	2.52276e-06	1	0.82887
NOXA1	0.0001	0.027	0.0004	0.48	0.001	0.281	0.002	1.11111e-07	1e-05	0.885		0.00187534	0.0803853	0.00532986	0.956599	0.00596614	0.697636	0.00982997	2.52276e-06	0.000349565	1
SFXN2	0.0001	0.026	0.002	0.263	0.175	0.001	0.0001	0.95	1e-05	0.896		0.00187534	0.0778677	0.0118293	0.653506	0.453678	0.00685056	0.00127745	1	0.000349565	1
COA7	0.0001	0.902	0.016	0.006	0.001	0.994	0.002	0.004	0.0001	0.867		0.00187534	1	0.050586	0.0299003	0.00596614	1	0.00982997	0.0178185	0.00180385	1
ENSGALG00000045534	0.0001	4.28571e-07	0.842	0.002	0.937	0.0001	0.222	0.001	0.0004	0.88		0.00187534	1.35115e-05	1	0.0145631	1	0.00158099	0.557036	0.00641843	0.0055861	1
AGTRAP	0.0001	0.026	0.011	0.001	0.014	0.86	0.96	0.002	0.001	0.966		0.00187534	0.0778677	0.0378496	0.00889328	0.0423606	1	1	0.0107599	0.00719693	1
CTSS	0.0001	0.94	0.0003	1	0.969	0.003	0.001	1.11111e-07	0.002	0.961		0.00187534	1	0.00423037	1	1	0.0143837	0.0061284	2.52276e-06	0.0115565	1
ENSGALG00000049582	0.0001	1	1	1e-07	0.002	1	0.001	0.0001	0.003	0.998		0.00187534	1	1	7.5e-06	0.00929815	1	0.0061284	0.00129497	0.0151698	1
FLOT1	0.0001	0.003	1	0.737	0.991	0.0004	0.0006	0.00011	0.003	0.895		0.00187534	0.0148154	1	1	1	0.00503613	0.00536651	0.0014103	0.0151698	1
SLC4A2	0.0001	6e-05	0.419	0.665	0.001	0.002	0.785	0.004	0.004	0.992		0.00187534	0.00108646	0.837453	1	0.00596614	0.0108271	1	0.0178185	0.0182136	1
ENSGALG00000032428	0.0001	0.043	0.895	0.989	1	0.007	0.0001	3e-05	0.019	1		0.00187534	0.123945	1	1	1	0.0269961	0.00127745	0.000477222	0.0607223	1
GGA1	0.0001	0.388	0.179	0.964	0.937		0.152	0.956	0.326	0.974		0.00187534	0.830824	0.434687	1	1		0.40076	1	0.767669	1
CAPN13	0.0001	0.945	0.0004	0.038	1	0.003	0.003	7e-05	1	0.583		0.00187534	1	0.00532986	0.121449	1	0.0143837	0.0130723	0.00103672	1	1
CAPN11	0.0001	1e-05	0.011	0.048	0.006	0.001	0.008	0.0001	0.821	0.979		0.00187534	0.000216626	0.0378496	0.149688	0.0208933	0.00685056	0.0274734	0.00129497	1	1
NECAP1	0.0001	0.991	0.778	0.001	0.809	0.283	0.251	0.0001	0.954	0.635		0.00187534	1	1	0.00889328	1	0.702249	0.615752	0.00129497	1	1
SRPRA	0.0001	0.947	0.591	0.003	1	0.705	1e-07	0.001	0.995	0.916		0.00187534	1	1	0.0189607	1	1	3.18636e-06	0.00641843	1	1
ENSGALG00000043416	0.0001	0.016	0.009	0.018	0.992	0.001	0.002	0.001	0.738	0.982		0.00187534	0.0508515	0.0327318	0.0645933	1	0.00685056	0.00982997	0.00641843	1	1
RPL29	0.0001		0.944	0.0005	0.139		0.673	0.00101937	0.888	0.998		0.00187534		1	0.00783972	0.366827		1	0.00652649	1	1
ENSGALG00000040770	0.0001	0.005	3.5e-05	0.837	0.005	0.951	0.001	0.011	1	0.926		0.00187534	0.0212711	0.000930029	1	0.0181276	1	0.0061284	0.0390993	1	1
GRN	0.0001	0.0004	0.002	0.002	0.0005	0.009	0.001	0.981	0.955	0.957		0.00187534	0.00461569	0.0118293	0.0145631	0.00556421	0.0323164	0.0061284	1	1	1
CANT1	0.0001	0.005	5e-05	0.793	0.205	0.97	0.002	0.911	0.771	0.733		0.00187534	0.0212711	0.00122261	1	0.519976	1	0.00982997	1	1	1
ZFAND2B	0.0001	0.571	0.06	0.955	0.947	0.003	0.665	0.876	0.844	0.778		0.00187534	1	0.163111	1	1	0.0143837	1	1	1	1
FGFR4	0.0001		0.34		0.514		0.003		0.001			0.00187534		0.725281		1		0.0130723		0.00719693
HTRA2	0.0001		1		0.0003		0.001		0.004			0.00187534		1		0.00363716		0.0061284		0.0182136
DOK1	0.0001	0.888	0.069	0.545	0.06	0.46	0.954	0.686	0.27			0.00187534	1	0.185168	1	0.165446	0.976439	1	1	0.665598
SPATA20	0.0001	0.557	0.002	0.005	0.993	0.884	0.002	0.871	0.748			0.00187534	1	0.0118293	0.026533	1	1	0.00982997	1	1
RDH5	0.0001	0.619	0.694		0.876712		0.0003					0.00187534	1	1		1		0.00302047
ENSGALG00000042491	0.0001		0.002		0.994		0.838					0.00187534		0.0118293		1		1
CCDC191	0.0001											0.00187534
TBL2	0.00011	0.002	2e-05	0.013	0.004	1e-05	0.005	0.937	0.001	0.001		0.00203549	0.0110516	0.00056061	0.0499573	0.0154674	0.000287674	0.0190748	1	0.00719693	0.00958564
ENSGALG00000041221	0.00011	0.003	0.003	0.012	0.004	2.5e-06	1e-05	0.004	0.007	0.996		0.00203549	0.0148154	0.0154608	0.0472028	0.0154674	0.000103083	0.000219063	0.0178185	0.0268182	1
TDG	0.00011		0.837		0.99	0.708	0.002	0.002	0.855	0.773		0.00203549		1		1	1	0.00982997	0.0107599	1	1
CRELD1	0.00012	0.063	0.227	0.049	0.938	0.011	0.029	0.249	0.189	0.006		0.00220105	0.178105	0.529974	0.15249	1	0.0381416	0.0841781	0.633438	0.500561	0.0301157
ENSGALG00000036263	0.00012	0.011	0.004	0.002	0.997	5e-06	0.003	0.825	0.916	0.904		0.00220105	0.0375638	0.0187633	0.0145631	1	0.000174225	0.0130723	1	1	1
GIPC1	0.00013	0.00012	0.01	0.00012	0.006	0.008	0.0003	0.003	0.977	1		0.00237406	0.00168143	0.0352531	0.0025	0.0208933	0.0296732	0.00302047	0.0146144	1	1
MTFP1	0.00014	1	1	1	0.001	0.007	0.21	1	0.015	1		0.00253455	1	1	1	0.00596614	0.0269961	0.531684	1	0.0494262	1
IP6K1	0.00014	0.385	0.942	0.279	0.997	0.785	0.794	0.344	0.545	0.999		0.00253455	0.826404	1	0.681226	1	1	1	0.7947	1	1
ISLR	0.00015	0.242	0.01	0.958			0.989	0.01	0.913	0.923		0.00269227	0.588906	0.0352531	1			1	0.0364756	1	1
ALDH4A1	0.00015	0.95	0.019	0.996	9e-05	0.001	0.001	0.783	0.84	0.474		0.00269227	1	0.0584234	1	0.0015503	0.00685056	0.0061284	1	1	1
SPR	0.00016	4.28571e-07	1	1e-07	0.001	0.002	0.001	0.0003	0.002	0.0003		0.00284732	1.35115e-05	1	7.5e-06	0.00596614	0.0108271	0.0061284	0.00320788	0.0115565	0.00559677
ENSGALG00000047187	0.00016		0.804		0.829		0.004		0.982			0.00284732		1		1		0.0163023		1
CCNI	0.0002	1	0.002	5e-06	5e-06	5e-06	0.792	0.004	1e-07	1e-07		0.00319396	1	0.0118293	0.000252809	0.000177383	0.000174225	1	0.0178185	6.7e-06	7.65441e-06
HIGD1C	0.0002	0.001	0.958	0.612	0.004	0.001	0.005	1.11111e-07	0.978	1e-07		0.00319396	0.00672571	1	1	0.0154674	0.00685056	0.0190748	2.52276e-06	1	7.65441e-06
SLC39A11	0.0002	0.0006	0.0001	1	0.002	0.987	0.002	0.0004	0.006	3.33333e-06		0.00319396	0.00651877	0.00173166	1	0.00929815	1	0.00982997	0.00411497	0.0240684	0.000201744
SLC5A9	0.0002	0.007	0.016	0.591	3e-05	0.001	0.0002	0.002	0.001	0.001		0.00319396	0.0269836	0.050586	1	0.000711121	0.00685056	0.0022477	0.0107599	0.00719693	0.00958564
FABP1	0.0002	4.28571e-07	0.038	1	0.044	0.0001	1e-07	0.003	0.211	0.002		0.00319396	1.35115e-05	0.107235	1	0.122155	0.00158099	3.18636e-06	0.0146144	0.549264	0.0144183
SLC25A26	0.0002		0.012	0.66	0.001		0.0001	7e-05	0.009	0.006		0.00319396		0.0402657	1	0.00596614		0.00127745	0.00103672	0.0324901	0.0301157
ENSGALG00000043329	0.0002	0.0002	0.001	1	0.798	0.893	0.483	0.009	0.03	0.006		0.00319396	0.00254029	0.00740999	1	1	1	0.983895	0.0335644	0.0922119	0.0301157
TMEM258	0.0002	0.004	0.001	0.737	0.885	0.792	1	0.991	0.994	0.411		0.00319396	0.0182717	0.00740999	1	1	1	1	1	1	0.950358
ERBB2	0.0002	0.865	0.002	1e-07	0.002	0.018	0.003	0.021	0.002	0.604		0.00319396	1	0.0118293	7.5e-06	0.00929815	0.0586719	0.0130723	0.0674776	0.0115565	1
KLHL36	0.0002	0.002	1e-07	0.992	0.002	0.001	0.001	0.98	0.003	0.615		0.00319396	0.0110516	5.97013e-06	1	0.00929815	0.00685056	0.0061284	1	0.0151698	1
ENSGALG00000014585	0.0002	0.001	0.001	1	1.11111e-07	1	1e-07	0.0001	0.005	1		0.00319396	0.00672571	0.00740999	1	5.54088e-06	1	3.18636e-06	0.00129497	0.0211898	1
CYP3A4	0.0002	1	1	0.0004	1.11111e-07	6e-05	1	0.001	1	1		0.00319396	1	1	0.00652174	5.54088e-06	0.00128519	1	0.00641843	1	1
PPID	0.0002	0.941		0.704	0.269	0.908	0.005	0.072	0.778	0.943		0.00319396	1		1	0.649582	1	0.0190748	0.215749	1	1
CREB3L2	0.0002	0.129	1	0.99	0.955	0.002	0.914	0.346	0.891	0.55		0.00319396	0.343514	1	1	1	0.0108271	1	0.798605	1	1
CDCA3	0.0002	0.724	0.781	0.51			0.908		0.683	0.543		0.00319396	1	1	0.982028			1		1	1
ENKD1	0.0002	0.0017	1	4e-05	0.003	0.009	0.016	0.003		0.986		0.00319396	0.0110516	1	0.00126761	0.0125063	0.0323164	0.0487123	0.0146144		1
ISG20	0.0002	0.809	0.802	0.73	0.019	0.863	0.462	0.997		0.49		0.00319396	1	1	1	0.0558277	1	0.953236	1		1
PDHB	0.0002	0.557	0.587		0.001	1e-07	0.001	0.339	1e-07			0.00319396	1	1		0.00596614	4.75769e-06	0.0061284	0.786675	6.7e-06
TMEM63B	0.0002	0.012	0.883	0.014	0.961	0.558	0.144	0.106	0.002			0.00319396	0.040087	1	0.052808	1	1	0.382545	0.307442	0.0115565
ART7C	0.0002		0.001		0.017		3.33333e-06	0.986	0.705			0.00319396		0.00740999		0.0503147		9.63574e-05	1	1
TAF6L	0.0002	0.001	0.0001	0.968		0.347		0.915				0.00319396	0.00672571	0.00173166	1		0.814882		1
TMEM98	0.0002	0.01	0.444	0.044								0.00319396	0.0348225	0.871134	0.138172
BRPF1	0.0002	0.57	0.003	0.963								0.00319396	1	0.0154608	1
COMMD1	0.0002001		0.989		0.001		1e-07		1e-07			0.00319396		1		0.00596614		3.18636e-06		6.7e-06
GPATCH8	0.00021	0.006	0.001	0.018	0.971	0.957	0.998	0.159	0.002	3e-05		0.00332659	0.0239932	0.00740999	0.0645933	1	1	1	0.436826	0.0115565	0.00106224
SARAF	0.00021	0.027	0.01	0.008	2.5e-06	0.941	1	0.738	1e-07	0.985		0.00332659	0.0803853	0.0352531	0.0358566	0.000103242	1	1	1	6.7e-06	1
INPPL1	0.00026	1e-05	0.001	1e-07	0.012	0.001	0.002	1.11111e-07	0.776	0.588		0.00410309	0.000216626	0.00740999	7.5e-06	0.0370082	0.00685056	0.00982997	2.52276e-06	1	1
CORO1B	0.0003	0.009	0.446	0.988	0.965	0.891	1e-07	0.004	0.01	0.001		0.00432621	0.0322629	0.874685	1	1	1	3.18636e-06	0.0178185	0.0353962	0.00958564
ITGB1BP3	0.0003	0.005	1	1	0.561	1e-07	0.004	0.005	0.015	0.001		0.00432621	0.0212711	1	1	1	4.75769e-06	0.0163023	0.0210367	0.0494262	0.00958564
AAGAB	0.0003	0.003	0.355	0.804	0.987	0.976	0.794	0.001	0.965	0.001		0.00432621	0.0148154	0.746881	1	1	1	1	0.00641843	1	0.00958564
IGSF5	0.0003		1		0.006	0.004	0.0008	0.998	1	0.003		0.00432621		1		0.0208933	0.0179927	0.0061284	1	1	0.0189044
SDCBP2	0.0003	1.42857e-06	0.007	0.007	0.001	0.0001	0.0026	0.00027	0.857	0.006		0.00432621	4.34852e-05	0.0273166	0.032881	0.00596614	0.00158099	0.0126131	0.0030924	1	0.0301157
ENSGALG00000037051	0.0003	0.001	1e-07	0.003	0.0007	0.919	0.002	0.001	0.0001	0.008		0.00432621	0.00672571	5.97013e-06	0.0189607	0.00596614	1	0.00982997	0.00641843	0.00180385	0.0363986
SNX4	0.0003	0.006	1	0.009	1.11111e-07	0.003	1e-05	0.951	0.001	0.008		0.00432621	0.0239932	1	0.0386819	5.54088e-06	0.0143837	0.000219063	1	0.00719693	0.0363986
RBM18	0.0003	0.877	0.562	0.707	0.867	0.002	0.001	0.389	0.996	0.008		0.00432621	1	0.994424	1	1	0.0108271	0.0061284	0.866799	1	0.0363986
TMSB15B	0.0003	0.004	0.008	5e-06	0.0001	0.003	0.001	0.006	6e-05	0.009		0.00432621	0.0182717	0.0300703	0.000252809	0.0015503	0.0143837	0.0061284	0.0243688	0.0015008	0.0393655
DGCR6	0.0003	0.878	0.007	0.994	1	0.001	0.0007	0.002	0.001	0.016		0.00432621	1	0.0273166	1	1	0.00685056	0.0060862	0.0107599	0.00719693	0.0614613
AHCYL1	0.0003	0.001	1.42857e-06	0.013	1	0.005	0.0007	1	0.998	0.016		0.00432621	0.00672571	7.72605e-05	0.0499573	1	0.0211815	0.0060862	1	1	0.0614613
HDLBP	0.0003	0.847	0.938	0.044	0.002	0.78	0.223	0.875	0.74	0.016		0.00432621	1	1	0.138172	0.00929815	1	0.559045	1	1	0.0614613
GDF3	0.0003	0.003	0.663	0.187	0.004	0.176	0.01	0.374	0.011	0.02		0.00432621	0.0148154	1	0.500297	0.0154674	0.476133	0.0328915	0.846923	0.0384283	0.0735169
SEMA4G	0.0003	0.001	0.875	0.76	1	0.004	0.924	0.987	0.742	0.327		0.00432621	0.00672571	1	1	1	0.0179927	1	1	1	0.826231
PDZK1IP1	0.0003	1	0.005	0.954	0.0013	4e-05	0.003	0.003	0.002	0.881		0.00432621	1	0.0218696	1	0.00769518	0.000946986	0.0130723	0.0146144	0.0115565	1
SMIM7	0.0003	0.997	0.006	0.002	0.0004	0.002	0.997	0.003	0.003	0.673		0.00432621	1	0.0247151	0.0145631	0.00460654	0.0108271	1	0.0146144	0.0151698	1
BORCS7	0.0003	1	0.008	0.991	0.001	0.001	0.003	0.008	0.008	0.954		0.00432621	1	0.0300703	1	0.00596614	0.00685056	0.0130723	0.0304745	0.0296211	1
C10orf2	0.0003	0.001	0.002	5e-06	0.001	0.0001	0.003	0.024	0.127	0.474		0.00432621	0.00672571	0.0118293	0.000252809	0.00596614	0.00158099	0.0130723	0.0763085	0.354542	1
ENSGALG00000042005	0.0003	0.513	0.002	0.989	0.006	0.448	0.004	0.119	0.924	0.609		0.00432621	0.987679	0.0118293	1	0.0208933	0.960028	0.0163023	0.340737	1	1
PRDX3	0.0003	0.55	0.995	0.74	1.11111e-07	0.521	0.296	0.807	0.917	0.53		0.00432621	1	1	1	5.54088e-06	1	0.700704	1	1	1
CDC42EP1	0.0003	0.887	0.51	0.425				0.729		0.948		0.00432621	1	0.945351	0.897466				1		1
ENSGALG00000004078	0.0003		0.005	1e-07	0.0005		0.0004	0.985	0.018			0.00432621		0.0218696	7.5e-06	0.00556421		0.00382799	1	0.0578549
SLC11A2	0.0003		0.007		0.001		0.006		0.019			0.00432621		0.0273166		0.00596614		0.0219491		0.0607223
OXLD1	0.0003		0.255									0.00432621		0.581177
TFAM	0.00033		0.001		0.001		1e-07		0.796			0.00474247		0.00740999		0.00596614		3.18636e-06		1
NT5C3B	0.0004	1e-05	1	0.025	0.004	1e-07	1e-07	1	0.0001	1e-07		0.00526038	0.000216626	1	0.0846501	0.0154674	4.75769e-06	3.18636e-06	1	0.00180385	7.65441e-06
MYD88	0.0004	0.002	0.002	0.654	1e-05	1	0.001	0.001	0.001	1e-07		0.00526038	0.0110516	0.0118293	1	0.000293667	1	0.0061284	0.00641843	0.00719693	7.65441e-06
GUSB	0.0004	0.002	0.156	0.18	0.0001	0.003	1e-07	1.11111e-07	1	5e-06		0.00526038	0.0110516	0.387011	0.48474	0.0015503	0.0143837	3.18636e-06	2.52276e-06	1	0.000265561
ENSGALG00000043336	0.0004	0.014	1	2e-06	0.001	0.009	0.005	0.865	1	4e-05		0.00526038	0.0454775	1	0.000125	0.00596614	0.0323164	0.0190748	1	1	0.00129317
ENSGALG00000038783	0.0004	0.004	1	0.001	0.003	1	0.0004	1	1e-07	0.001		0.00526038	0.0182717	1	0.00889328	0.0125063	1	0.00382799	1	6.7e-06	0.00958564
AIFM3	0.0004	0.36	2.5e-06	0.764	0.011	0.839	0.009	0.015	0.985	0.002		0.00526038	0.788561	0.000118479	1	0.0343856	1	0.0302047	0.0501687	1	0.0144183
NDUFA6	0.0004	0.002	0.0002	0.001	0.0004	0.0001	0.007	0.005	1e-07	0.004		0.00526038	0.0110516	0.00293944	0.00889328	0.00460654	0.00158099	0.0246738	0.0210367	6.7e-06	0.0229043
GNPDA1	0.0004	0.915	0.011	1	0.001	0.868	1	0.001	1e-05	0.004		0.00526038	1	0.0378496	1	0.00596614	1	1	0.00641843	0.000349565	0.0229043
CD200L	0.0004		1e-05	0.811	1	0.005	1	0.006	1	0.004		0.00526038		0.000314863	1	1	0.0211815	1	0.0243688	1	0.0229043
RPS6KL1	0.0004	0.006	0.0005	0.029	0.001	0.742	0.0007	0.00018	0.735	0.005		0.00526038	0.0239932	0.00626294	0.0955344	0.00596614	1	0.0060862	0.00226826	1	0.026691
ST13P5	0.0004		0.961		0.002	0.005	0.002		1	0.008		0.00526038		1		0.00929815	0.0211815	0.00982997		1	0.0363986
ALKBH5	0.0004	0.998	0.855	0.11	0.0002	0.78	1e-05	0.905	0.002	0.026		0.00526038	1	1	0.315287	0.00268325	1	0.000219063	1	0.0115565	0.0924385
PEMT	0.0004	4.28571e-07	0.72	0.739	0.024	0.007	0.751	1.11111e-07	0.792	0.253		0.00526038	1.35115e-05	1	1	0.0689853	0.0269961	1	2.52276e-06	1	0.691994
LY6E	0.0004	4e-05	1	0.032	0.001	0.036	1	0.031	0.0001	0.966		0.00526038	0.000751277	1	0.104046	0.00596614	0.111609	1	0.0971271	0.00180385	1
RANGAP1	0.0004	0.988	0.016	1e-05	1	1e-05	1	0.005	0.001	0.995		0.00526038	1	0.050586	0.000412844	1	0.000287674	1	0.0210367	0.00719693	1
SEMA5B	0.0004	1e-05	0.037	0.0006	1e-05	0.0005	0.002	0.005	0.006	0.931		0.00526038	0.000216626	0.104606	0.00889328	0.000293667	0.00615423	0.00982997	0.0210367	0.0240684	1
ENTPD2	0.0004	0.947	0.973	0.797	0.557	0.487	1	0.003	0.007	0.933		0.00526038	1	1	1	1	1	1	0.0146144	0.0268182	1
TPM3	0.0004	0.977	0.863	0.977	0.994	0.003	0.005	1.11111e-07	0.69	0.999		0.00526038	1	1	1	1	0.0143837	0.0190748	2.52276e-06	1	1
SGSH	0.0004	0.003	0.001	0.791	0.998	0.704	0.992	0.009	0.806	0.959		0.00526038	0.0148154	0.00740999	1	1	1	1	0.0335644	1	1
IRF8	0.0004	0.954	0.0002	0.003	0.459	0.003	0.464	0.015	0.608	1		0.00526038	1	0.00293944	0.0189607	0.954474	0.0143837	0.955254	0.0501687	1	1
ENSGALG00000048343	0.0004	1	0.001	1	1	1	1	1	1	1		0.00526038	1	0.00740999	1	1	1	1	1	1	1
SF3A1	0.0004	0.009	0.011	0.978	0.854	0.743	0.988	0.507	0.972	0.951		0.00526038	0.0322629	0.0378496	1	1	1	1	1	1	1
TBCC	0.0004	0.237	0.786	0.016	0.757	0.633	0.002	0.017	0.0240722			0.00526038	0.577534	1	0.0586797	1	1	0.00982997	0.0558432	0.0750573
ZCRB1	0.0004		0.019		0.357		0.374		0.994			0.00526038		0.0584234		0.809568		0.833953		1
MX1	0.0005	0.938	1e-07	0.992	0.017	0.876	1	0.861	0.293	0.003		0.006375	1	5.97013e-06	1	0.0503147	1	1	1	0.70986	0.0189044
P2RY4	0.0005	0.0001	0.97	0.007	0.001	0.491	0.0006	0.937	0.002	0.006		0.006375	0.00143242	1	0.032881	0.00596614	1	0.00536651	1	0.0115565	0.0301157
MAMDC4	0.0005	4.28571e-07	0.007	0.001	0.851	0.001	0.0014	0.004	0.001	0.01		0.006375	1.35115e-05	0.0273166	0.00889328	1	0.00685056	0.00834346	0.0178185	0.00719693	0.0425593
HIF1AN	0.0005	0.81	0.002	0.68	0.999	0.007	0.981	0.801	0.834	0.01		0.006375	1	0.0118293	1	1	0.0269961	1	1	1	0.0425593
ANP32B	0.0005	0.004	0.677	0.748	0.0001	0.988	0.0001	4e-05	0.893	0.028		0.006375	0.0182717	1	1	0.0015503	1	0.00127745	0.000624727	1	0.0989409
MST1R	0.0005	4.28571e-07	0.003	0.758	0.193	0.876	0.0012	0.017	0.001	0.978		0.006375	1.35115e-05	0.0154608	1	0.493326	1	0.00725172	0.0558432	0.00719693	1
TDP2	0.0005	0.73	0.029	0.004	0.006	0.964	0.001	0.564	0.001	0.913		0.006375	1	0.0842154	0.022756	0.0208933	1	0.0061284	1	0.00719693	1
EYA3	0.0005	0.704	0.458	0.002	0.618	0.867	0.557	0.576	0.882	0.994		0.006375	1	0.887616	0.0145631	1	1	1	1	1	1
PDCL3	0.0006	0.006	0.001	0.001	0.001	0.0014	3e-05	0.0007	1	0.001		0.00713652	0.0239932	0.00740999	0.00889328	0.00596614	0.00947633	0.000573507	0.00641843	1	0.00958564
ENSGALG00000047233	0.0006	0.001	1	0.002	4e-05	0.003	0.001	0.001	0.003	0.004		0.00713652	0.00672571	1	0.0145631	0.00090359	0.0143837	0.0061284	0.00641843	0.0151698	0.0229043
TWF2	0.0006	4.28571e-07	0.014	0.943	0.268	0.014	0.943	0.458	0.002	0.391		0.00713652	1.35115e-05	0.0452906	1	0.647759	0.0471559	1	0.967035	0.0115565	0.920468
MST1	0.0006	0.317	5e-06	0.8	1.11111e-07	1	0.0004	0.242	0.982	0.447		0.00713652	0.716599	0.00019987	1	5.54088e-06	1	0.00382799	0.618071	1	0.999843
MOGAT2	0.0006	0.661	0.0001	0.964	4e-06	0.984	0.004	0.083	1e-07	0.531		0.00713652	1	0.00173166	1	0.000153217	1	0.0163023	0.245852	6.7e-06	1
ENSGALG00000044592	0.0006	0.007	0.004	1	0.955	1e-07	0.0001	1	5e-06	1		0.00713652	0.0269836	0.0187633	1	1	4.75769e-06	0.00127745	1	0.000213182	1
FAM3C	0.0006	0.84	0.864	0.309	0.98	0.001	0.918	0.0001	0.013	0.858		0.00713652	1	1	0.733386	1	0.00685056	1	0.00129497	0.043916	1
NOX1	0.0006	0.0002	0.002	0.0001	0.003	3.33333e-06	0.003	0.0002	0.076	0.91		0.00713652	0.00254029	0.0118293	0.00211268	0.0125063	0.000129869	0.0130723	0.00231121	0.222196	1
PPIL3	0.0006		0.003	0.985	0.004	0.007	9e-05	0.152	0.859	0.972		0.00713652		0.0154608	1	0.0154674	0.0269961	0.00127745	0.420509	1	1
TRAPPC2L	0.0006		0.004		0.857		0.118		6e-05			0.00713652		0.0187633		1		0.319067		0.0015008
B3GNT7	0.0006	0.486	0.001	0.913	0.005		0.0001	0.895	1			0.00713652	0.956559	0.00740999	1	0.0181276		0.00127745	1	1
ENSGALG00000038667	0.0006	0.001	0.007	0.003	0.878	0.921	0.857	0.001				0.00713652	0.00672571	0.0273166	0.0189607	1	1	1	0.00641843
ENSGALG00000054913	0.0006	0.001	1	1e-05	0.002	0.001	0.987	1				0.00713652	0.00672571	1	0.000412844	0.00929815	0.00685056	1	1
TMED10	0.0007	0.04	1e-07	0.00012	1.11111e-07	0.943	0.625	0.001	0.012	1e-07		0.00713652	0.11577	5.97013e-06	0.0025	5.54088e-06	1	1	0.00641843	0.0410553	7.65441e-06
PLIN4	0.0007	1	0.0001	1	1	1	0.002	1	1	0.003		0.00713652	1	0.00173166	1	1	1	0.00982997	1	1	0.0189044
R3HDM4	0.0007	1	1	0.001	0.994	0.719	0.0001	0.0009	0.997	0.008		0.00713652	1	1	0.00889328	1	1	0.00127745	0.00641843	1	0.0363986
NONO	0.0008	0.001	0.005	0.799	0.771	0.982	0.992	0.978	0.975	0.0001		0.00713652	0.00672571	0.0218696	1	1	1	1	1	1	0.00228289
PPIE	0.0008	0.105	0.004	0.458	0.907	0.901	0.048	0.493	0.885	0.113		0.00713652	0.286519	0.0187633	0.937671	1	1	0.136227	1	1	0.360175
PCGF2	0.0008	0.986	0.942	0.397	0.011	0.799	0.103					0.00713652	1	1	0.859307	0.0343856	1	0.281768
ASCC1	0.0009	1	1e-05	0.001	0.002	0.001	0.969	0.005	0.007	0.001		0.00713652	1	0.000314863	0.00889328	0.00929815	0.00685056	1	0.0210367	0.0268182	0.00958564
SH3GL1	0.0009	0.933	0.004	0.869	0.001	0.004	0.783	0.627	0.905	0.4		0.00713652	1	0.0187633	1	0.00596614	0.0179927	1	1	1	0.93573
GPX3	0.0009	0.014	0.013	0.014	0.004	0.002	0.0013	0.013	0.0002	0.998		0.00713652	0.0454775	0.0427169	0.052808	0.0154674	0.0108271	0.00778889	0.044668	0.00310939	1
UQCRB	0.0009	0.732	0.97	0.612	0.71	0.732	0.941	0.627	0.345	0.581		0.00713652	1	1	1	1	1	1	1	0.799037	1
CISH	0.0009	0.018		0.305	0.693	0.999	0.858	0.684				0.00713652	0.0562958		0.727731	1	1	1	1
HYAL3	0.0009	0.918	4e-05	0.014								0.00713652	1	0.00101591	0.052808
ELOVL1	0.001	0.008	0.0001	0.986	0.014	0.011	0.006	1.11111e-07	0.0005	1e-07		0.00713652	0.0294557	0.00173166	1	0.0423606	0.0381416	0.0219491	2.52276e-06	0.00671599	7.65441e-06
ENTPD7	0.001	0.0001	0.742	0.007	0.002	0.038	4e-05	0.999	0.001	1e-07		0.00713652	0.00143242	1	0.032881	0.00929815	0.117442	0.000745249	1	0.00719693	7.65441e-06
AGPAT2	0.001	0.001	0.003	0.0003	0.979	0.0002	0.0001	1.11111e-07	0.016	1e-07		0.00713652	0.00672571	0.0154608	0.00509434	1	0.00278761	0.00127745	2.52276e-06	0.052232	7.65441e-06
ACAA1	0.001	0.848	0.688	0.0005	0.00013	0.947	1e-07	0.008	0.022	1e-07		0.00713652	1	1	0.00783972	0.00199183	1	3.18636e-06	0.0304745	0.0693259	7.65441e-06
GET4	0.001	0.685	0.949	0.903	0.747	0.669	0.701	0.001	0.944	1e-07		0.00713652	1	1	1	1	1	1	0.00641843	1	7.65441e-06
PARP3	0.001	0.004	0.001	1e-07	0.907	1e-07	0.001	1e-05	0.004	3.33333e-06		0.00713652	0.0182717	0.00740999	7.5e-06	1	4.75769e-06	0.0061284	0.000174122	0.0182136	0.000201744
SCT	0.001	0.148	0.998	1e-07	0.0001	1e-07	0.0001	1.11111e-07	0.001	1e-05		0.00713652	0.387677	1	7.5e-06	0.0015503	4.75769e-06	0.00127745	2.52276e-06	0.00719693	0.000409843
ARHGEF16	0.001	3e-05	0.003	0.003	0.001	3.33333e-06	1e-07	0.001	0.001	1e-05		0.00713652	0.000575707	0.0154608	0.0189607	0.00596614	0.000129869	3.18636e-06	0.00641843	0.00719693	0.000409843
PLEK2	0.001	0.95	0.817	0.01	0.002	0.001	1	0.998	6e-05	2e-05		0.00713652	1	1	0.0415896	0.00929815	0.00685056	1	1	0.0015008	0.000743579
GDPD4	0.001	0.009	0.001	0.917	0.006	0.001	0.0001	0.001	0.002	2e-05		0.00713652	0.0322629	0.00740999	1	0.0208933	0.00685056	0.00127745	0.00641843	0.0115565	0.000743579
BDH1A	0.001	0.967	0.124	0.033	2e-05	1e-07	0.005	0.0004	0.001	0.0001		0.00713652	1	0.315805	0.106835	0.000515707	4.75769e-06	0.0190748	0.00411497	0.00719693	0.00228289
DCAKD	0.001	4.28571e-07	1e-07	1e-07	0.0001	0.0001	0.0011	1	0.001	0.0001		0.00713652	1.35115e-05	5.97013e-06	7.5e-06	0.0015503	0.00158099	0.00669067	1	0.00719693	0.00228289
TFRC	0.001	0.922	1	0.013	0.0006	0.025	0.003	0.915	0.007	0.0001		0.00713652	1	1	0.0499573	0.00596614	0.0790415	0.0130723	1	0.0268182	0.00228289
ATP1B1	0.001	5e-06	0.001	0.965	0.0003	0.001	0.001	5e-06	0.095	0.0001		0.00713652	0.000135808	0.00740999	1	0.00363716	0.00685056	0.0061284	9.57993e-05	0.272508	0.00228289
LMBR1L	0.001	4.28571e-07	0.382	0.002	0.003	0.003	0.002	0.43	0.916	0.0001		0.00713652	1.35115e-05	0.784653	0.0145631	0.0125063	0.0143837	0.00982997	0.921505	1	0.00228289
TUBA1C	0.001	1	8e-05	1	0.001	0.0002	1e-07	1	1	0.0001		0.00713652	1	0.00173166	1	0.00596614	0.00278761	3.18636e-06	1	1	0.00228289
ABHD11	0.001	0.976	0.00014	0.007	0.0024	0.001	0.949	0.497	0.998	0.0001		0.00713652	1	0.00234883	0.032881	0.011148	0.00685056	1	1	1	0.00228289
CLRN3	0.001	0.008	0.008	0.02	0.0002	0.004	0.669	0.002	0.005	0.0002		0.00713652	0.0294557	0.0300703	0.0703675	0.00268325	0.0179927	1	0.0107599	0.0211898	0.00395817
ENSGALG00000009879	0.001	0.963	0.001	0.002	0.0001	0.00015	0.002	0.958	0.987	0.0002		0.00713652	1	0.00740999	0.0145631	0.0015503	0.00229783	0.00982997	1	1	0.00395817
SRPRB	0.001	0.022	0.0006	0.982	6.66667e-06	0.003	0.002	1.11111e-07	0.013	0.0003		0.00713652	0.0671409	0.00740999	1	0.000233377	0.0143837	0.00982997	2.52276e-06	0.043916	0.00559677
LEAP2	0.001	1	1	1e-07	0.003	0.002	0.00012	0.001	1	0.0003		0.00713652	1	1	7.5e-06	0.0125063	0.0108271	0.00151227	0.00641843	1	0.00559677
CNDP2	0.001	0.891	1	0.001	1	0.009	1	0.001	1	0.0005		0.00713652	1	1	0.00889328	1	0.0323164	1	0.00641843	1	0.00891267
RARRES1	0.001	4.28571e-07	0.017	0.0003	1	0.614	0.00011	1.11111e-07	2e-06	0.001		0.00713652	1.35115e-05	0.0530904	0.00509434	1	1	0.00138937	2.52276e-06	0.000105196	0.00958564
TMEM51	0.001	0.0001	0.012	0.0008	0.003	0.002	5e-05	0.001	2e-05	0.001		0.00713652	0.00143242	0.0402657	0.00889328	0.0125063	0.0108271	0.00091634	0.00641843	0.000608432	0.00958564
MATK	0.001	0.203	0.0003	0.114	0.002	0.657	0.008	0.544	4e-05	0.001		0.00713652	0.5109	0.00423037	0.324889	0.00929815	1	0.0274734	1	0.0010569	0.00958564
PTPRU	0.001	0.803	0.0001	0.001	0.0001	3e-05	0.00018	1	0.0004	0.001		0.00713652	1	0.00173166	0.00889328	0.0015503	0.000734851	0.0022477	1	0.0055861	0.00958564
ABCF3	0.001	1e-05	1	0.004	0.0002	0.003	3e-05	0.0008	0.001	0.001		0.00713652	0.000216626	1	0.022756	0.00268325	0.0143837	0.000573507	0.00641843	0.00719693	0.00958564
SYTL1	0.001	0.0001	0.004	0.0005	0.858	0.001	0.008	0.005	0.003	0.001		0.00713652	0.00143242	0.0187633	0.00783972	1	0.00685056	0.0274734	0.0210367	0.0151698	0.00958564
ENSGALG00000009792	0.001	4.28571e-07	1	1e-07	1.11111e-07	1e-07	5e-06	1.11111e-07	0.004	0.001		0.00713652	1.35115e-05	1	7.5e-06	5.54088e-06	4.75769e-06	0.000129217	2.52276e-06	0.0182136	0.00958564
ENSGALG00000044985	0.001	0.843	0.927	0.723	0.001	1	0.995	0.386	0.005	0.0008		0.00713652	1	1	1	0.00596614	1	1	0.863099	0.0211898	0.00958564
SCAMP5	0.001	0.324	0.692	0.518	0.816	0.928	0.0006	3.33333e-06	0.006	0.001		0.00713652	0.728227	1	0.992337	1	1	0.00536651	6.65891e-05	0.0240684	0.00958564
SLC37A4	0.001	0.001	0.004	0.018	0.008	0.002	0.0002	0.003	0.03	0.001		0.00713652	0.00672571	0.0187633	0.0645933	0.0262822	0.0108271	0.0022477	0.0146144	0.0922119	0.00958564
POLR3K	0.001	7e-05	0.005	0.001	0.007	0.007	0.009	0.007	0.918	0.001		0.00713652	0.00126107	0.0218696	0.00889328	0.0235232	0.0269961	0.0302047	0.0275405	1	0.00958564
SMIM12	0.001	0.002	0.001	0.0001	0.0002	1	0.002	1	0.928	0.001		0.00713652	0.0110516	0.00740999	0.00211268	0.00268325	1	0.00982997	1	1	0.00958564
GUCA2B	0.001	1	1	5e-06	4e-05	1	1	1	1	0.001		0.00713652	1	1	0.000252809	0.00090359	1	1	1	1	0.00958564
EIF6	0.001	0.0002	0.013	0.012	1e-05	1	1e-05	0.997	1e-07	0.0011		0.00713652	0.00254029	0.0427169	0.0472028	0.000293667	1	0.000219063	1	6.7e-06	0.010448
AMDHD2	0.001	0.0001	2e-05	0.863	0.889	0.002	0.001	1.11111e-07	0.0001	0.0011		0.00713652	0.00143242	0.00056061	1	1	0.0108271	0.0061284	2.52276e-06	0.00180385	0.010448
CDK5	0.001	0.894	0.00011	0.855	0.0006	0.97	0.003	0.958	5e-06	0.002		0.00713652	1	0.00188683	1	0.00596614	1	0.0130723	1	0.000213182	0.0144183
SLC26A6	0.001	0.003	0.0004	0.834	1	0.002	1	0.001	2e-05	0.002		0.00713652	0.0148154	0.00532986	1	1	0.0108271	1	0.00641843	0.000608432	0.0144183
ENSGALG00000036395	0.001	0.84	0.01	0.947	1	0.002	0.0003	1	0.001	0.002		0.00713652	1	0.0352531	1	1	0.0108271	0.00302047	1	0.00719693	0.0144183
CDC42EP4	0.001	1	0.029	0.0003	0.002	1	0.845	1	0.002	0.002		0.00713652	1	0.0842154	0.00509434	0.00929815	1	1	1	0.0115565	0.0144183
DGKZ	0.001	0.993	0.004	0.382	0.005	0.066	0.002	0.003	0.003	0.002		0.00713652	1	0.0187633	0.838537	0.0181276	0.198401	0.00982997	0.0146144	0.0151698	0.0144183
AARS	0.001	0.005	0.956	1e-05	0.0001	0.998	0.903	0.992	0.003	0.002		0.00713652	0.0212711	1	0.000412844	0.0015503	1	1	1	0.0151698	0.0144183
KCTD20	0.001	0.024	0.805	0.94	0.005	0.988	0.966	0.942	0.999	0.002		0.00713652	0.072617	1	1	0.0181276	1	1	1	1	0.0144183
SAP18	0.001	0.102	1e-05	0.0006	0.953		0.0001		0.979	0.002		0.00713652	0.279629	0.000314863	0.00889328	1		0.00127745		1	0.0144183
HYAL1	0.001	2e-05	0.912	0.0001	0.95	0.001	0.487	0.005	0.001	0.003		0.00713652	0.000405862	1	0.00211268	1	0.00685056	0.987738	0.0210367	0.00719693	0.0189044
TMEM79	0.001	1	1.42857e-06	3e-05	0.034	0.004	0.855	0.0001	0.007	0.003		0.00713652	1	7.72605e-05	0.000985401	0.095547	0.0179927	1	0.00129497	0.0268182	0.0189044
UCK1	0.001	0.84	0.979	0.798	0.0005	0.002	1	1	0.463	0.003		0.00713652	1	1	1	0.00556421	0.0108271	1	1	0.973026	0.0189044
PCBD1	0.001	0.728	0.002	0.004	0.004	0.127	0.001	0.445	0.991	0.003		0.00713652	1	0.0118293	0.022756	0.0154674	0.359906	0.0061284	0.944617	1	0.0189044
UQCRFS1	0.001	0.44	0.007	0.608	0.003	0.007	0.937	0.993	0.956	0.003		0.00713652	0.903805	0.0273166	1	0.0125063	0.0269961	1	1	1	0.0189044
ENSGALG00000053274	0.001	0.004	0.9	0.005	0.887	0.011	0.006	2.5e-06	0.001	0.004		0.00713652	0.0182717	1	0.026533	1	0.0381416	0.0219491	5.1747e-05	0.00719693	0.0229043
ENPP4	0.001	0.002	1	0.939	0.0001	0.007	0.0012	0.992	0.0014	0.004		0.00713652	0.0110516	1	1	0.0015503	0.0269961	0.00725172	1	0.00988607	0.0229043
EPS8L3	0.001	0.003	1	1e-07	0.007	0.003	1	0.967	0.002	0.004		0.00713652	0.0148154	1	7.5e-06	0.0235232	0.0143837	1	1	0.0115565	0.0229043
RMI2	0.001	0.875	9e-05	0.005	0.001	0.992	0.0004	0.002	4e-05	0.005		0.00713652	1	0.00173166	0.026533	0.00596614	1	0.00382799	0.0107599	0.0010569	0.026691
MFGE8	0.001	0.759	0.001	0.849	0.988	0.002	0.002	0.973	0.007	0.005		0.00713652	1	0.00740999	1	1	0.0108271	0.00982997	1	0.0268182	0.026691
PIGS	0.001	0.0003	0.952	0.995	2e-05	0.921	0.284	0.117	0.888	0.005		0.00713652	0.00367812	1	1	0.000515707	1	0.678021	0.33613	1	0.026691
TRAIL-LIKE	0.001	1	3.33333e-06	6e-05	1	1e-07	6e-05	0.001	0.0001	0.006		0.00713652	1	0.000151718	0.00171975	1	4.75769e-06	0.00108542	0.00641843	0.00180385	0.0301157
MCOLN1	0.001	4.28571e-07	1		1	1	6e-05		0.00013	0.006		0.00713652	1.35115e-05	1		1	1	0.00108542		0.00231532	0.0301157
PLA2G6	0.001	0.894	0.293	0.008	0.845	0.0002	0.987	1	0.003	0.006		0.00713652	1	0.646626	0.0358566	1	0.00278761	1	1	0.0151698	0.0301157
AKR1E2	0.001	0.002	0.0001	8e-05	0.0001	1	0.0013	1	0.0001	0.007		0.00713652	0.0110516	0.00173166	0.00211268	0.0015503	1	0.00778889	1	0.00180385	0.0335189
ENSGALG00000049751	0.001	0.007	0.002	2e-05	0.001	0.001	0.004	0.001	0.002	0.008		0.00713652	0.0269836	0.0118293	0.000687023	0.00596614	0.00685056	0.0163023	0.00641843	0.0115565	0.0363986
NAXE	0.001	0.939	0.001	0.001	0.00014	0.001	0.0003	2e-05	0.003	0.008		0.00713652	1	0.00740999	0.00889328	0.00213268	0.00685056	0.00302047	0.000325174	0.0151698	0.0363986
TIMM17B	0.001	0.578	0.987	0.011	0.891	0.553	0.935	0.999	0.003	0.008		0.00713652	1	1	0.0443151	1	1	1	1	0.0151698	0.0363986
IVD	0.001	0.693	2e-05	0.019	0.001	0.956	2e-05	0.817	0.0002	0.009		0.00713652	1	0.00056061	0.0675889	0.00596614	1	0.000409343	1	0.00310939	0.0393655
ENSGALG00000045878	0.001	0.919	0.995	0.009	0.002	0.0001	0.609	0.224	0.0008	0.009		0.00713652	1	1	0.0386819	0.00929815	0.00158099	1	0.582197	0.00719693	0.0393655
MGAT4C	0.001	0.001	0.954	0.01	0.004	0.524	0.001	0.98	0.987	0.009		0.00713652	0.00672571	1	0.0415896	0.0154674	1	0.0061284	1	1	0.0393655
CRTC2	0.001	0.003	0.508	0.001	0.944	0.925	0.973	0.005	0.808	0.011		0.00713652	0.0148154	0.943927	0.00889328	1	1	1	0.0210367	1	0.0457308
PGM3	0.001	0.002	1	1	1	0.247	0.001	0.989	0.0001	0.012		0.00713652	0.0110516	1	1	1	0.630302	0.0061284	1	0.00180385	0.0489498
MYRF	0.001	0.556	0.664		0.943	0.15	1	0.377	0.544	0.012		0.00713652	1	1		1	0.414869	1	0.849982	1	0.0489498
ENSGALG00000008040	0.001	0.91	0.989	0.001	0.001	0.791	0.376	0.538	0.512	0.013		0.00713652	1	1	0.00889328	0.00596614	1	0.836417	1	1	0.0521704
ENGASE	0.001	0.001	0.0001	0.001	0.0008	0.00029	0.969	0.976	0.79	0.013		0.00713652	0.00672571	0.00173166	0.00889328	0.00596614	0.0039374	1	1	1	0.0521704
PNRC1	0.001	0.0001	0.022	0.861	0.985	5e-06	1e-07	0.968	0.004	0.014		0.00713652	0.00143242	0.0658853	1	1	0.000174225	3.18636e-06	1	0.0182136	0.0554144
ENPP6	0.001	0.001	0.676	0.0002	0.936	0.001	0.004	0.002	0.99	0.014		0.00713652	0.00672571	1	0.00361446	1	0.00685056	0.0163023	0.0107599	1	0.0554144
RNF213	0.001	2e-05	0.008	0.002	0.486	0.004	1e-07	0.004	0.001	0.016		0.00713652	0.000405862	0.0300703	0.0145631	0.99189	0.0179927	3.18636e-06	0.0178185	0.00719693	0.0614613
NDOR1	0.001	0.985	0.985	0.992	0.993	0.526	0.863	0.977	0.915	0.016		0.00713652	1	1	1	1	1	1	1	1	0.0614613
MAN2B2	0.001	0.988	0.017	1	1e-05	0.0004	0.938	0.0003	0.001	0.02		0.00713652	1	0.0530904	1	0.000293667	0.00503613	1	0.00320788	0.00719693	0.0735169
GPRC5C	0.001	0.043	0.919	0.758	0.001	0.651	0.003	0.818	0.057	0.029		0.00713652	0.123945	1	1	0.00596614	1	0.0130723	1	0.169285	0.102336
ENSGALG00000031702	0.001	0.655	0.992	0.469	0.636	0.966	0.997	0.7	0.352	0.123		0.00713652	1	1	0.947262	1	1	1	1	0.807605	0.387071
NELFE	0.001	0.993	0.94	0.579	0.407	0.001	0.0001	0.001	0.003	0.174		0.00713652	1	1	1	0.88317	0.00685056	0.00127745	0.00641843	0.0151698	0.5205
CHMP6	0.001	0.387	0.929	0.552	0.001	0.413	0.531	1.11111e-07	0.996	0.179		0.00713652	0.829185	1	1	0.00596614	0.90985	1	2.52276e-06	1	0.533923
NECTIN1	0.001		0.181	0.131	0.021	0.825	0.809	0.271	0.003	0.248		0.00713652		0.437925	0.367748	0.0610594	1	1	0.673125	0.0151698	0.683346
NCLN	0.001	4.28571e-07	0.967	0.538	0.006	0.979	0.002	0.003	0.004	0.257		0.00713652	1.35115e-05	1	1	0.0208933	1	0.00982997	0.0146144	0.0182136	0.699992
MRPL35	0.001	0.696	0.55	0.998	0.998	0.877	0.005	1.11111e-07	0.015	0.309		0.00713652	1	0.983411	1	1	1	0.0190748	2.52276e-06	0.0494262	0.793852
ERO1A	0.001	0.978	0.545	0.907	0.973	0.877	0.998	0.989	1e-07	0.313		0.00713652	1	0.979806	1	1	1	1	1	6.7e-06	0.801754
PFKFB3	0.001	0.46	0.062	0.997	0.001	0.78	0.972	0.002	0.954	0.381		0.00713652	0.927089	0.167853	1	0.00596614	1	1	0.0107599	1	0.907184
PEX10	0.001	0.018	0.998	0.905	0.004	0.002	0.001	0.0003	0.0002	0.404		0.00713652	0.0562958	1	1	0.0154674	0.0108271	0.0061284	0.00320788	0.00310939	0.940018
ARHGDIA	0.001	0.502	1	0.864	0.002	0.877	0.004	0.722	0.001	0.439		0.00713652	0.976412	1	1	0.00929815	1	0.0163023	1	0.00719693	0.987892
CDX1	0.001	0.958	1	0.016	1.11111e-07	1e-07	1e-07	1.11111e-07	1e-07	0.798		0.00713652	1	1	0.0586797	5.54088e-06	4.75769e-06	3.18636e-06	2.52276e-06	6.7e-06	1
DKK3	0.001	2e-05	0.866	0.012	0.002	0.298	0.0001	0.001	1e-07	0.977		0.00713652	0.000405862	1	0.0472028	0.00929815	0.731038	0.00127745	0.00641843	6.7e-06	1
VNN1	0.001	0.976	0.0002	0.0002	1	1	1	1.11111e-07	1.25e-06	1		0.00713652	1	0.00293944	0.00361446	1	1	1	2.52276e-06	7.64674e-05	1
STARD3	0.001	0.998	0.009	0.978	0.004	0.001	0.996	0.226	3.33333e-06	0.66		0.00713652	1	0.0327318	1	0.0154674	0.00685056	1	0.586803	0.000158983	1
ENSGALG00000007195	0.001	0.004	0.548	0.005	0.917	0.99	5e-06	0.966	1e-05	0.99		0.00713652	0.0182717	0.982127	0.026533	1	1	0.000129217	1	0.000349565	1
CR1L	0.001	0.0001	0.0001	0.037	0.0001	0.994	1	0.0005	3e-05	0.805		0.00713652	0.00143242	0.00173166	0.118421	0.0015503	1	1	0.00504305	0.000852727	1
GPA33	0.001	0.005	0.065	0.061	1	0.958	0.702	0.001	4e-05	0.98		0.00713652	0.0212711	0.175458	0.186102	1	1	1	0.00641843	0.0010569	1
SERP1	0.001	0.911	0.925	0.26	0.001	0.965	0.913	0.989	5e-05	1		0.00713652	1	1	0.648559	0.00596614	1	1	1	0.00129083	1
GPATCH4	0.001	0.00025	0.001	0.789	0.001	0.006	0.014	0.567	0.0003	0.976		0.00713652	0.00316398	0.00740999	1	0.00596614	0.0241759	0.0435694	1	0.00439687	1
MME	0.001	0.872	0.006	0.554	0.006	0.004	0.003	1.11111e-07	0.001	0.885		0.00713652	1	0.0247151	1	0.0208933	0.0179927	0.0130723	2.52276e-06	0.00719693	1
API5	0.001	0.001	0.028	0.0009	0.905	0.931	0.933	0.0003	0.001	0.941		0.00713652	0.00672571	0.0816726	0.00889328	1	1	1	0.00320788	0.00719693	1
MRPL51	0.001	0.012	0.0002	0.897	0.009	0.004	0.96	0.418	0.001	0.63		0.00713652	0.040087	0.00293944	1	0.029044	0.0179927	1	0.905198	0.00719693	1
MRPS33	0.001		1		2e-05	0.511	0.001	0.655	0.0007	0.635		0.00713652		1		0.000515707	1	0.0061284	1	0.00719693	1
CNKSR1	0.001	0.001	0.981	0.498	0.017	0.945	0.001	0.784	0.001	0.958		0.00713652	0.00672571	1	0.973924	0.0503147	1	0.0061284	1	0.00719693	1
SEC31B	0.001	4.28571e-07	0.695	0.939	0.995	0.947	0.0009	0.996	0.001	0.994		0.00713652	1.35115e-05	1	1	1	1	0.0061284	1	0.00719693	1
EDEM2	0.001	0.727	0.002		0.003		0.001	1	0.001	0.829		0.00713652	1	0.0118293		0.0125063		0.0061284	1	0.00719693	1
PAAF1	0.001	0.006	0.366	0.746	0.982	0.971	0.922	0.989	0.001	0.861		0.00713652	0.0239932	0.762003	1	1	1	1	1	0.00719693	1
SKA2	0.001	0.262	0.009	0.0001		0.726		0.996	0.001	0.876		0.00713652	0.623818	0.0327318	0.00211268		1		1	0.00719693	1
HNF4beta	0.001	4.28571e-07	0.493	0.894	0.983	0.001	0.004	1.11111e-07	0.002	1		0.00713652	1.35115e-05	0.929201	1	1	0.00685056	0.0163023	2.52276e-06	0.0115565	1
XRCC3	0.001	0.001	0.098	0.001	0.003	0.001	0.998	0.001	0.002	0.98		0.00713652	0.00672571	0.255969	0.00889328	0.0125063	0.00685056	1	0.00641843	0.0115565	1
EIF1	0.001	0.008	0.898	0.951	0.001	0.001	0.945	0.004	0.002	0.957		0.00713652	0.0294557	1	1	0.00596614	0.00685056	1	0.0178185	0.0115565	1
PKLR	0.001	0.952	1e-06	0.001	0.994	0.001	0.0002	0.733	0.002	0.918		0.00713652	1	5.81899e-05	0.00889328	1	0.00685056	0.0022477	1	0.0115565	1
ENSGALG00000002315	0.001	0.003	0.001	0.766	0.0002	0.897	1	0.753	0.002	0.599		0.00713652	0.0148154	0.00740999	1	0.00268325	1	1	1	0.0115565	1
LYSMD2	0.001		1e-05		0.001		0.994		0.002	0.603		0.00713652		0.000314863		0.00596614		1		0.0115565	1
DNAJC22	0.001	0.97	5e-05	0.795	0.0007	0.522	1	0.903	0.003	0.974		0.00713652	1	0.00122261	1	0.00596614	1	1	1	0.0151698	1
HIST1H2B5	0.001	0.002	0.946	0.001	1e-05	1e-07	0.004	1.11111e-07	0.004	0.987		0.00713652	0.0110516	1	0.00889328	0.000293667	4.75769e-06	0.0163023	2.52276e-06	0.0182136	1
DCTN5	0.001	0.772	0.951	0.518	0.0005	0.01	0.96	1.11111e-07	0.004	0.965		0.00713652	1	1	0.992337	0.00556421	0.0354188	1	2.52276e-06	0.0182136	1
EEF1D	0.001	0.001	0.015	1e-07	0.005	0.019	0.001	0.001	0.004	1		0.00713652	0.00672571	0.047952	7.5e-06	0.0181276	0.0614458	0.0061284	0.00641843	0.0182136	1
GCH1	0.001	0.01	0.001	0.873	0.005	3e-05	1e-07	0.928	0.004	0.812		0.00713652	0.0348225	0.00740999	1	0.0181276	0.000734851	3.18636e-06	1	0.0182136	1
YWHAB	0.001	0.939	0.011	0.949	0.985	0.005	0.006	0.013	0.005	0.984		0.00713652	1	0.0378496	1	1	0.0211815	0.0219491	0.044668	0.0211898	1
MCRIP2	0.001	0.803	0.0002	1	0.0008	0.93	1e-07	0.016	0.006	0.5		0.00713652	1	0.00293944	1	0.00596614	1	3.18636e-06	0.053134	0.0240684	1
TMEM208	0.001	0.014	0.007	0.625	0.005	0.993	0.0003	0.911	0.007	0.904		0.00713652	0.0454775	0.0273166	1	0.0181276	1	0.00302047	1	0.0268182	1
NDUFS6	0.001	0.003	0.008	0.886	0.887	0.0001	0.003	1.11111e-07	0.008	0.984		0.00713652	0.0148154	0.0300703	1	1	0.00158099	0.0130723	2.52276e-06	0.0296211	1
P2RX4	0.001	0.001	0.004	0.025	0.013	0.0001	0.991	0.897	0.008	0.772		0.00713652	0.00672571	0.0187633	0.0846501	0.0396984	0.00158099	1	1	0.0296211	1
ENSGALG00000004440	0.001	0.002	0.0001	0.699	0.002	0.009	1e-07	0.386	0.02	0.997		0.00713652	0.0110516	0.00173166	1	0.00929815	0.0323164	3.18636e-06	0.863099	0.0636292	1
PYCR3	0.001	0.856	0.0002	1	0.001	0.001	0.004	0.992	0.029	1		0.00713652	1	0.00293944	1	0.00596614	0.00685056	0.0163023	1	0.0895293	1
ANAPC16	0.001	0.454	0.993	0.987	0.964	0.011	0.903	0.924	0.084	0.922		0.00713652	0.921307	1	1	1	0.0381416	1	1	0.243561	1
GATA5	0.001		0.383		0.089	0.003	0.003	5e-06	0.165	0.924		0.00713652		0.785304		0.240888	0.0143837	0.0130723	9.57993e-05	0.446452	1
TMEM39A	0.001	0.454	0.407	0.904	0.882	0.0002		0.342	0.226	0.607		0.00713652	0.921307	0.822408	1	1	0.00278761		0.791854	0.578149	1
TMC6	0.001	0.001	0.944	0.8	0.159	0.782	0.84	0.728	0.23	0.841		0.00713652	0.00672571	1	1	0.414435	1	1	1	0.584661	1
UNC45A	0.001	0.656	0.957	0.277	0.01	0.814	0.723	0.069	0.248	0.958		0.00713652	1	1	0.677446	0.0316527	1	1	0.207725	0.621159	1
NCOR2	0.001	0.899	0.003	0.075	0.253	0.821	0.898	0.26	0.261	0.811		0.00713652	1	0.0154608	0.2247	0.618574	1	1	0.653678	0.648525	1
AURKAIP1	0.001	0.762	0.988	0.862	0.984	0.006	0.0002	0.93	0.296	0.452		0.00713652	1	1	1	1	0.0241759	0.0022477	1	0.715895	1
TMEM127	0.001	0.469	0.004	0.429	0.534	0.001	0.403	0.0001	0.401	0.828		0.00713652	0.937204	0.0187633	0.902947	1	0.00685056	0.874284	0.00129497	0.890267	1
FAM162A	0.001	0.32	0.012	0.564	0.003	0.012	0.671	0.326	0.413	0.995		0.00713652	0.721533	0.0402657	1	0.0125063	0.0412047	1	0.766167	0.906538	1
RPS20	0.001	0.863	0.94	0.698	0.785	1e-07		0.968	0.438	0.927		0.00713652	1	1	1	1	4.75769e-06		1	0.941943	1
CYB561A3	0.001	0.959	0.003	0.005	0.997	0.549	0.912	0.828	0.457	0.708		0.00713652	1	0.0154608	0.026533	1	1	1	1	0.965102	1
TADA1	0.001	0.012	0.001	0.964	0.68	0.993	0.007	1.11111e-07	0.826	0.999		0.00713652	0.040087	0.00740999	1	1	1	0.0246738	2.52276e-06	1	1
CTNND1	0.001	0.008	0.784	0.001	0.399	5e-05	0.671	1.11111e-07	0.616	0.671		0.00713652	0.0294557	1	0.00889328	0.872616	0.00110942	1	2.52276e-06	1	1
P3H1	0.001	0.007	0.859	0.004	0.986	0.673	0.993	2e-05	0.626	0.708		0.00713652	0.0269836	1	0.022756	1	1	1	0.000325174	1	1
AHCYL2	0.001	6e-05	1	0.006	1.11111e-07	0.007	1	0.0001	1	1		0.00713652	0.00108646	1	0.0299003	5.54088e-06	0.0269961	1	0.00129497	1	1
ENTPD6	0.001	0.588	0.554	0.352	0.739	0.299	1e-07	0.0002	0.935	0.754		0.00713652	1	0.98558	0.794782	1	0.73204	3.18636e-06	0.00231121	1	1
CPM	0.001	0.995	0.942	0.007	0.124	0.95	0.924	0.0002	0.914	0.961		0.00713652	1	1	0.032881	0.330209	1	1	0.00231121	1	1
POP5	0.001	0.802	0.001	0.833	0.799	0.008	0.013	0.001	0.986	0.998		0.00713652	1	0.00740999	1	1	0.0296732	0.0407285	0.00641843	1	1
RNF224	0.001	0.0002	0.981	0.005	0.895	0.998	0.005	0.002	1	0.799		0.00713652	0.00254029	1	0.026533	1	1	0.0190748	0.0107599	1	1
ENSGALG00000054244	0.001	0.974	0.002	0.981	0.001	0.977	0.01	0.002	0.512	0.553		0.00713652	1	0.0118293	1	0.00596614	1	0.0328915	0.0107599	1	1
SNX27	0.001	0.987	0.739	0.817	0.004	0.999	0.001	0.003	0.954	0.998		0.00713652	1	1	1	0.0154674	1	0.0061284	0.0146144	1	1
MRPL10	0.001	4.28571e-07	1	0.002	0.004	0.011	0.861	0.003	0.51	0.956		0.00713652	1.35115e-05	1	0.0145631	0.0154674	0.0381416	1	0.0146144	1	1
NAPRT	0.001	0.754	0.533	0.504	0.0002	0.986	0.728	0.003	0.997	0.514		0.00713652	1	0.967694	0.978008	0.00268325	1	1	0.0146144	1	1
GALK1	0.001	0.986	0.794	0.587	0.985	0.33	0.001	0.012	0.596	0.58		0.00713652	1	1	1	1	0.78805	0.0061284	0.0419878	1	1
AOC1	0.001	0.005	0.003	0.039	0.007	0.001	0.0009	0.016	1	0.982		0.00713652	0.0212711	0.0154608	0.124116	0.0235232	0.00685056	0.0061284	0.053134	1	1
ENSGALG00000027982	0.001	0.827	0.001	0.002	0.999	0.798	0.875	0.018	0.997	0.747		0.00713652	1	0.00740999	0.0145631	1	1	1	0.0585682	1	1
TNS4	0.001	0.493	0.422	1	0.837	0.001	0.994	0.202	0.939	0.967		0.00713652	0.965493	0.842351	1	1	0.00685056	1	0.535549	1	1
NME6	0.001	0.002	0.01	0.685	0.002	0.792	0.0001	0.912	0.905	0.962		0.00713652	0.0110516	0.0352531	1	0.00929815	1	0.00127745	1	1	1
PGAP2	0.001	0.002	0.002	0.505	0.004	0.988	0.0002	0.767	0.953	0.948		0.00713652	0.0110516	0.0118293	0.979526	0.0154674	1	0.0022477	1	1	1
FAXDC2	0.001	0.07	0.054	0.69	1	0.839	0.0002	1	0.788	1		0.00713652	0.196948	0.147849	1	1	1	0.0022477	1	1	1
ZNF76	0.001	0.005	0.003	0.001	0.009	0.005	0.001	0.988	1	0.949		0.00713652	0.0212711	0.0154608	0.00889328	0.029044	0.0211815	0.0061284	1	1	1
ENSGALG00000031860	0.001	0.81	0.898	0.029	0.002	0.907	0.001	0.699	0.999	0.998		0.00713652	1	1	0.0955344	0.00929815	1	0.0061284	1	1	1
MPRIP	0.001		0.497	0.331	0.974	0.071	0.0016	0.837	0.854	0.985		0.00713652		0.933678	0.763455	1	0.212399	0.00946498	1	1	1
RERE	0.001	0.838	0.799	0.159	0.808	0.256	0.002	0.93	0.968	0.998		0.00713652	1	1	0.435749	1	0.647591	0.00982997	1	1	1
TP53I3	0.001	0.001	0.007	0.0001	0.001	5e-06	0.004	1	1	1		0.00713652	0.00672571	0.0273166	0.00211268	0.00596614	0.000174225	0.0163023	1	1	1
STK25	0.001	0.33	0.121	0.261	0.007	0.605	0.007	0.895	0.993	0.992		0.00713652	0.735161	0.309364	0.649972	0.0235232	1	0.0246738	1	1	1
WDR24	0.001	0.004	0.006	0.25	0.626	0.992	0.007	0.71	0.973	0.735		0.00713652	0.0182717	0.0247151	0.629547	1	1	0.0246738	1	1	1
OGDH	0.001	0.005	0.012	0.012	0.0003	0.462	0.011	0.915	0.705	0.906		0.00713652	0.0212711	0.0402657	0.0472028	0.00363716	0.979424	0.0354733	1	1	1
PHKG1	0.001	0.003	0.365	0.01	0.001	0.001	0.92	0.866	0.914	0.48		0.00713652	0.0148154	0.760955	0.0415896	0.00596614	0.00685056	1	1	1	1
PIGQ	0.001	0.738	0.778	0.9	1	0.007	0.706	0.566	0.827	0.773		0.00713652	1	1	1	1	0.0269961	1	1	1	1
TOMM40L	0.001	0.636	0.194	0.008	0.004	0.381	0.582	0.74	0.554	0.631		0.00713652	1	0.464005	0.0358566	0.0154674	0.863973	1	1	1	1
XPR1	0.001	0.807	0.002	0.001	0.001	0.683	0.77	0.918	0.924	0.933		0.00713652	1	0.0118293	0.00889328	0.00596614	1	1	1	1	1
DLG3	0.001	0.798	0.001	0.006	0.001	0.697	0.955	0.982	0.997	0.957		0.00713652	1	0.00740999	0.0299003	0.00596614	1	1	1	1	1
C5H14ORF169	0.001	0.532	0.362	0.001	0.361	0.853	0.895	0.948	0.807	0.822		0.00713652	1	0.757104	0.00889328	0.817586	1	1	1	1	1
NR0B2	0.001	0.001	3e-05	0.018	1	0.931	1	0.96	1	0.908		0.00713652	0.00672571	0.000801802	0.0645933	1	1	1	1	1	1
C1orf115	0.001	1	0.0002	1	1	1	1	1	1	1		0.00713652	1	0.00293944	1	1	1	1	1	1	1
NUDCD3	0.001	0.002	0.939	0.016	0.951	0.004	0.795	0.001		0.96		0.00713652	0.0110516	1	0.0586797	1	0.0179927	1	0.00641843		1
WDR18	0.001	0.671	0.011	0.885			0.107	0.895		0.842		0.00713652	1	0.0378496	1			0.291431	1		1
RPLP0	0.001	0.873	0.0001	0.001	0.011		0.001		0.0001			0.00713652	1	0.00173166	0.00889328	0.0343856		0.0061284		0.00180385
NAPEPLD	0.001		0.647		1.11111e-07		1	1.11111e-07	0.00017			0.00713652		1		5.54088e-06		1	2.52276e-06	0.00298056
B4GALT2	0.001		0.004		0.0003		0.002		0.0002			0.00713652		0.0187633		0.00363716		0.00982997		0.00310939
AFMID	0.001		0.0001		0.0008	0.215587	0.0001		0.001			0.00713652		0.00173166		0.00596614	0.565602	0.00127745		0.00719693
SEC23B	0.001		0.006		0.001		0.001		0.001			0.00713652		0.0247151		0.00596614		0.0061284		0.00719693
CD48	0.001		1e-07		0.002		0.001		0.001			0.00713652		5.97013e-06		0.00929815		0.0061284		0.00719693
THOC3	0.001		0.978		0.014		0.551		0.002			0.00713652		1		0.0423606		1		0.0115565
ENSGALG00000014066	0.001		0.954		0.813	0.998999	0.0001	0.481	0.004			0.00713652		1		1	1	0.00127745	0.997615	0.0182136
H-RAS	0.001		0.01		1	0.098	0.0004		0.004			0.00713652		0.0352531		1	0.287095	0.00382799		0.0182136
GPR157	0.001		0.002		0.002		0.81		0.004			0.00713652		0.0118293		0.00929815		1		0.0182136
NDUFAB1	0.001		0.003		0.001		0.94		0.007			0.00713652		0.0154608		0.00596614		1		0.0268182
LTBP2	0.001	0.973	0.543	0.304	0.803	0.414	0.96	0.839	0.008			0.00713652	1	0.978507	0.726115	1	0.910837	1	1	0.0296211
SLC19A1	0.001		0.001		1		0.0001		0.012			0.00713652		0.00740999		1		0.00127745		0.0410553
DHRS13	0.001	0.01	0.0002	1e-05	0.001		0.0002		0.013			0.00713652	0.0348225	0.00293944	0.000412844	0.00596614		0.0022477		0.043916
ENSGALG00000048236	0.001	0.923	1	0.921	0.902				0.036			0.00713652	1	1	1	1				0.110113
APOC3	0.001		0.0002		0.004		0.003		0.06			0.00713652		0.00293944		0.0154674		0.0130723		0.177726
ENSGALG00000054099	0.001	0.903	0.0005	0.426	0.898	0.578	0.525		0.379			0.00713652	1	0.00626294	0.898313	1	1	1		0.852523
FBLIM1	0.001	0.015	0.918	0.0001	0.39	0.946	0.964	0.423	0.416			0.00713652	0.0481938	1	0.00211268	0.860768	1	1	0.911431	0.910283
ENSGALG00000052887	0.001	1	0.001	0.041	0.892		0.003	0.958	0.846			0.00713652	1	0.00740999	0.12993	1		0.0130723	1	1
HYI	0.001		0.0004		1		1e-05		0.858			0.00713652		0.00532986		1		0.000219063		1
PRDX6	0.001		1e-05		0.0002		0.0002		0.989			0.00713652		0.000314863		0.00268325		0.0022477		1
PLAC8	0.001	0.796	0.008	0.68	1	0.051	0.0005		0.747			0.00713652	1	0.0300703	1	1	0.155578	0.0045892		1
PAQR7	0.001	0.795	3e-05	0.996	0.718		0.005		0.56			0.00713652	1	0.000801802	1	1		0.0190748		1
RAD51D	0.001		0.00013		0.002		0.954		0.759			0.00713652		0.0021971		0.00929815		1		1
UQCR10	0.001		0.995		0.01		0.994		0.849			0.00713652		1		0.0316527		1		1
KLF8	0.001		0.881		0.795		0.669		0.561562			0.00713652		1		1		1		1
EIF3G	0.001		0.983		0.738		0.849		0.667			0.00713652		1		1		1		1
APOA4	0.001		1		1		1		1			0.00713652		1		1		1		1
ENSGALG00000050005	0.001	0.005	0.378	0.026	1	0.023	0.846	0.995				0.00713652	0.0212711	0.780272	0.0875093	1	0.0730918	1	1
ENSGALG00000045671	0.001	0.575	0.98	0.466	0.007	0.682	0.968	0.995				0.00713652	1	1	0.945446	0.0235232	1	1	1
RARG	0.001	0.736	0.001	0.804		0.944	0.903	0.994				0.00713652	1	0.00740999	1		1	1	1
ENSGALG00000047632	0.001		0.001		0.661		0.0001					0.00713652		0.00740999		1		0.00127745
ENSGALG00000052983	0.001		0.00100503				0.0003					0.00713652		0.00742781				0.00302047
ENSGALG00000007350	0.001				0.03		0.119					0.00713652				0.0849839		0.321461
TMEM35B	0.001	0.002	0.899	0.846			0.125					0.00713652	0.0110516	1	1			0.335889
ENSGALG00000049721	0.001		0.306									0.00713652		0.668257
ENSGALG00000047412	0.001		0.639									0.00713652		1
ENSGALG00000050222	0.00101215	0.001	0.944444	0.348								0.00721089	0.00672571	1	0.789713
DLST	0.00102145	0.805	0.202	0.001		0.856	0.310729	0.001		0.974		0.00726481	1	0.478657	0.00889328		1	0.727282	0.00641843		1
ENSGALG00000043582	0.00109051											0.00774282
GTF2H5	0.0011	0.47	0.0007	0.005	0.001	0.613	0.001	0.01	0.0001	0.0003		0.00777061	0.93761	0.00740999	0.026533	0.00596614	1	0.0061284	0.0364756	0.00180385	0.00559677
ENSGALG00000007550	0.0011	0.248	2e-05	0.006	0.005	0.008	2e-05	1e-05	0.002	1		0.00777061	0.599376	0.00056061	0.0299003	0.0181276	0.0296732	0.000409343	0.000174122	0.0115565	1
CLTB	0.0011		5e-06		1.11111e-07		1e-07		0.944			0.00777061		0.00019987		5.54088e-06		3.18636e-06		1
MRPL34	0.0012	0.013	1e-05	0.494	0.014	0.816	0.009	0.897	0.003	0.812		0.00846273	0.0428599	0.000314863	0.969895	0.0423606	1	0.0302047	1	0.0151698	1
TOR1AIP2	0.0013	0.005	0.794	0.994	0.016	0.872	0.004	0.003	0.001	0.668		0.00915253	0.0212711	1	1	0.0477022	1	0.0163023	0.0146144	0.00719693	1
SMDT1	0.0014	0.988	1	0.0001	5e-06	0.002	5e-06	0.001	1	0.005		0.00980704	1	1	0.00211268	0.000177383	0.0108271	0.000129217	0.00641843	1	0.026691
ENPP7	0.0014		0.005		1e-05	1	0.0004	0.015	1	0.007		0.00980704		0.0218696		0.000293667	1	0.00382799	0.0501687	1	0.0335189
ADRM1	0.0014	0.791	0.004	0.841	0.998	0.042	0.977	0.7	0.845	0.575		0.00980704	1	0.0187633	1	1	0.129078	1	1	1	1
METTL3	0.0016	0.997	4e-05	0.986	0.0002	0.966	0.001	0.097	0.002	0.91		0.0111893	1	0.00101591	1	0.00268325	1	0.0061284	0.284217	0.0115565	1
TMED3	0.002	0.002	1	0.984	0.001	0.903	4e-05	0.831	0.001	1e-05		0.0115366	0.0110516	1	1	0.00596614	1	0.000745249	1	0.00719693	0.000409843
SNRNP25	0.002	0.009	0.002	0.001	0.93	0.007	0.003	0.349	0.004	1e-05		0.0115366	0.0322629	0.0118293	0.00889328	1	0.0269961	0.0130723	0.80337	0.0182136	0.000409843
SLC5A1	0.002	0.968	0.001	0.003	0.991	1e-05	0.001	0.007	0.001	2e-05		0.0115366	1	0.00740999	0.0189607	1	0.000287674	0.0061284	0.0275405	0.00719693	0.000743579
TJP3	0.002	0.0001	3e-05	0.0003	1	1	1	1	1	0.0001		0.0115366	0.00143242	0.000801802	0.00509434	1	1	1	1	1	0.00228289
PIGR	0.002	1	3e-05	1	1	1e-07	0.0003	1	1e-07	0.001		0.0115366	1	0.000801802	1	1	4.75769e-06	0.00302047	1	6.7e-06	0.00958564
SPATA6	0.002	5e-05	0.0005	0.244	0.002	0.964	0.0015	0.005	2e-05	0.001		0.0115366	0.000914767	0.00626294	0.619989	0.00929815	1	0.00891102	0.0210367	0.000608432	0.00958564
PEX14	0.002	0.528	0.624	0.295	0.001	1e-05	0.002	3.33333e-06	0.0001	0.001		0.0115366	1	1	0.709135	0.00596614	0.000287674	0.00982997	6.65891e-05	0.00180385	0.00958564
P4HB	0.002	0.396	0.006	0.003	1	2e-05	1	1.11111e-07	0.001	0.001		0.0115366	0.838295	0.0247151	0.0189607	1	0.000515417	1	2.52276e-06	0.00719693	0.00958564
MED28	0.002	0.957	0.002	0.001	0.929	0.0006	0.006	0.001	0.001	0.001		0.0115366	1	0.0118293	0.00889328	1	0.00685056	0.0219491	0.00641843	0.00719693	0.00958564
SLC6A19	0.002	0.838	1e-07	0.854	1	0.961	0.0003	0.001	0.0011	0.001		0.0115366	1	5.97013e-06	1	1	1	0.00302047	0.00641843	0.00785635	0.00958564
GALNT6	0.002	0.979	0.002	0.019	2e-05	0.994	0.751	0.878	0.002	0.001		0.0115366	1	0.0118293	0.0675889	0.000515707	1	1	1	0.0115565	0.00958564
TGFBI	0.002	0.995	0.0003	0.526	0.86	0.008	1	0.001	0.008	0.001		0.0115366	1	0.00423037	0.995825	1	0.0296732	1	0.00641843	0.0296211	0.00958564
PPCDC	0.002	0.998	0.083	0.001	0.005	0.0001	0.708	0.002	0.935	0.001		0.0115366	1	0.220041	0.00889328	0.0181276	0.00158099	1	0.0107599	1	0.00958564
ARL6IP1	0.002	0.001	0.046	0.853	0.005	0.889	0.002	0.016	0.791	0.001		0.0115366	0.00672571	0.127617	1	0.0181276	1	0.00982997	0.053134	1	0.00958564
MRPS5	0.002	0.889	0.003	0.756	0.002	0.319	0.997	0.919	0.796	0.001		0.0115366	1	0.0154608	1	0.00929815	0.769957	1	1	1	0.00958564
GNLY	0.002	0.01	1e-07	0.011	1.11111e-07	0.985	1e-07	0.986	1e-07	0.002		0.0115366	0.0348225	5.97013e-06	0.0443151	5.54088e-06	1	3.18636e-06	1	6.7e-06	0.0144183
ENSGALG00000011717	0.002	0.0005	0.003	0.0001	1	1	1	1	0.012	0.002		0.0115366	0.00558703	0.0154608	0.00211268	1	1	1	1	0.0410553	0.0144183
CHCHD10	0.002	0.00012	1	1e-07	3.33333e-06	0.0001	1	1	0.994	0.0018		0.0115366	0.00168143	1	7.5e-06	0.000129559	0.00158099	1	1	1	0.0144183
ENSGALG00000040002	0.002	0.0002	0.0002	0.005	0.001	0.002	0.0003	0.001	0.0002	0.003		0.0115366	0.00254029	0.00293944	0.026533	0.00596614	0.0108271	0.00302047	0.00641843	0.00310939	0.0189044
OXNAD1	0.002	0.007	0.816	0.001	0.003	0.001	1	0.002	0.005	0.003		0.0115366	0.0269836	1	0.00889328	0.0125063	0.00685056	1	0.0107599	0.0211898	0.0189044
EI24	0.002	1	0.0003	0.0008	0.0002	0.001	1	0.004	0.013	0.003		0.0115366	1	0.00423037	0.00889328	0.00268325	0.00685056	1	0.0178185	0.043916	0.0189044
ENSGALG00000048698	0.002	0.0001	2e-05	0.0002	0.0001	0.0006	0.001	0.002	0.001	0.004		0.0115366	0.00143242	0.00056061	0.00361446	0.0015503	0.00685056	0.0061284	0.0107599	0.00719693	0.0229043
MAN2C1	0.002	0.749	0.0004	2e-05	0.0003	0.501	0.002	0.589	0.04	0.004		0.0115366	1	0.00532986	0.000687023	0.00363716	1	0.00982997	1	0.121358	0.0229043
TMEM50B	0.002	0.022	0.002	0.945	1e-05	0.992	0.002	0.124	0.012	0.005		0.0115366	0.0671409	0.0118293	1	0.000293667	1	0.00982997	0.352119	0.0410553	0.026691
NEU3	0.002	0.478	0.001	0.001	0.869	0.001	0.002	0.935	0.931	0.005		0.0115366	0.947148	0.00740999	0.00889328	1	0.00685056	0.00982997	1	1	0.026691
BAP1	0.002	0.93	0.01	1e-05	0.543	0.768	0.937	1.11111e-07	0.004	0.009		0.0115366	1	0.0352531	0.000412844	1	1	1	2.52276e-06	0.0182136	0.0393655
CACUL1	0.002	0.887	0.943	0.843	0.618	0.117	0.97	0.907	0.009	0.009		0.0115366	1	1	1	1	0.335021	1	1	0.0324901	0.0393655
C1orf145	0.002	0.557	0.91	0.001	0.006	2e-05	1e-07	0.977	0.002	0.013		0.0115366	1	1	0.00889328	0.0208933	0.000515417	3.18636e-06	1	0.0115565	0.0521704
ENSGALG00000013057	0.002	4.28571e-07	0.003	0.357	0.0001	0.0009	3e-05	0.977	0.793	0.014		0.0115366	1.35115e-05	0.0154608	0.801647	0.0015503	0.00685056	0.000573507	1	1	0.0554144
ATP5MC1	0.002	0.963	1	0.0003	0.003	0.001	0.001	1.11111e-07	0.002	0.017		0.0115366	1	1	0.00509434	0.0125063	0.00685056	0.0061284	2.52276e-06	0.0115565	0.0646348
NKIRAS1	0.002		0.002	0.425	0.005	0.141	0.008	0.843	0.845	0.06		0.0115366		0.0118293	0.897466	0.0181276	0.393052	0.0274734	1	1	0.202267
ENSGALG00000011806	0.002	4.28571e-07	0.361	0.181	1	0.001	0.0002	1	1	0.088		0.0115366	1.35115e-05	0.7557	0.486559	1	0.00685056	0.0022477	1	1	0.28862
ZDHHC9	0.002	0.366	0.002	0.01	0.00017	0.849	0.0005	0.981	0.001	0.133		0.0115366	0.798237	0.0118293	0.0415896	0.00256017	1	0.0045892	1	0.00719693	0.413539
ARFIP2	0.002	0.991	0.002	0.375	0.377	0.192	0.941	0.002	0.477	0.138		0.0115366	1	0.0118293	0.826396	0.841919	0.511036	1	0.0107599	0.988059	0.426285
RXRA	0.002	0.993	0.939	0.998	0.001	0.03	0.974	0.864	0.04	0.167		0.0115366	1	1	1	0.00596614	0.0937713	1	1	0.121358	0.50303
ENSGALG00000011812	0.002	4e-05	0.002	0.009	0.85	0.113	0.0001	0.004	0.003	0.191		0.0115366	0.000751277	0.0118293	0.0386819	1	0.32621	0.00127745	0.0178185	0.0151698	0.562942
OSBPL1A	0.002	0.008	0.941	0.461	0.005	0.439	0.0003	0.003	0.45	0.203		0.0115366	0.0294557	1	0.941243	0.0181276	0.948961	0.00302047	0.0146144	0.955338	0.587988
CIB4	0.002	0.006	0.003	0.005	0.0006	0.001	0.907	0.001	0.006	0.261		0.0115366	0.0239932	0.0154608	0.026533	0.00596614	0.00685056	1	0.00641843	0.0240684	0.707186
ENSGALG00000047143	0.002		0.798	0.001	0.003	0.011	0.987	0.96	0.004	0.284		0.0115366		1	0.00889328	0.0125063	0.0381416	1	1	0.0182136	0.749604
SREBF2	0.002	0.001	0.983	0.514	0.002	0.011	1e-07	0.972	0.834	0.311		0.0115366	0.00672571	1	0.987196	0.00929815	0.0381416	3.18636e-06	1	1	0.797809
NPM1	0.002	0.619	0.087	0.727	0.444	0.339	1e-07	0.221	0.93	0.333		0.0115366	1	0.229718	1	0.934309	0.802187	3.18636e-06	0.576726	1	0.834103
COX6C	0.002	0.359	0.641	0.866	0.976	0.006	1e-07	0.997	0.018	0.38		0.0115366	0.787347	1	1	1	0.0241759	3.18636e-06	1	0.0578549	0.906047
LMAN2L	0.002	0.845	0.923	0.815	0.24	0.957	0.984	0.965	0.884	0.386		0.0115366	1	1	1	0.591165	1	1	1	1	0.914072
C13H5orf15	0.002	0.005	0.579	0.639	0.001	0.706	1e-05	0.956	1e-07	0.995		0.0115366	0.0212711	1	1	0.00596614	1	0.000219063	1	6.7e-06	1
ACSS2	0.002	0.395	8e-05	0.941	0.0008	0.967	0.0002	0.762	7e-05	0.945		0.0115366	0.837182	0.00173166	1	0.00596614	1	0.0022477	1	0.00172035	1
NOB1	0.002	0.315	0.001	0.012	0.997	0.007	0.0006	3.33333e-06	0.0001	0.507		0.0115366	0.714364	0.00740999	0.0472028	1	0.0269961	0.00536651	6.65891e-05	0.00180385	1
KXD1	0.002		0.0004		0.001		0.0001	1.11111e-07	0.001	0.861		0.0115366		0.00532986		0.00596614		0.00127745	2.52276e-06	0.00719693	1
SRGAP3	0.002	0.118	0.003	0.786	0.885	0.908	0.732	0.005	0.001	0.841		0.0115366	0.317091	0.0154608	1	1	1	1	0.0210367	0.00719693	1
ENSGALG00000015701	0.002	0.996	0.035	0.001	1	0.821	1e-07	0.994	0.001	0.965		0.0115366	1	0.0993179	0.00889328	1	1	3.18636e-06	1	0.00719693	1
OASL	0.002	3e-06	0.013	0.005	0.012	0.0003	0.002	0.666	0.001	0.541		0.0115366	8.68279e-05	0.0427169	0.026533	0.0370082	0.0039374	0.00982997	1	0.00719693	1
HOOK2	0.002	0.004	0.003	0.002	1	0.995	0.005	0.001	0.0013	0.966		0.0115366	0.0182717	0.0154608	0.0145631	1	1	0.0190748	0.00641843	0.00920302	1
LANCL1	0.002	0.016	0.0001	0.522	0.004	0.361	0.001	7e-05	0.003	1		0.0115366	0.0508515	0.00173166	0.994496	0.0154674	0.833517	0.0061284	0.00103672	0.0151698	1
CASP9	0.002	5e-06	0.002	0.998	0.001	0.996	0.973	0.007	0.003	0.574		0.0115366	0.000135808	0.0118293	1	0.00596614	1	1	0.0275405	0.0151698	1
ENSGALG00000053765	0.002	0.927	0.006	0.975	0.563	0.496	0.007	0.124	0.003	0.588		0.0115366	1	0.0247151	1	1	1	0.0246738	0.352119	0.0151698	1
NMI	0.002	0.001	0.003	0.981	0.001	0.999	0.863	1e-05	0.004	0.639		0.0115366	0.00672571	0.0154608	1	0.00596614	1	1	0.000174122	0.0182136	1
NMRK2	0.002		0.631	0.959	0.955	0.984	0.737	0.906	0.004	0.938		0.0115366		1	1	1	1	1	1	0.0182136	1
PGAP6	0.002	0.0001	0.005	0.675	0.0003	0.027	0.614	0.986	0.006	0.896		0.0115366	0.00143242	0.0218696	1	0.00363716	0.0851472	1	1	0.0240684	1
MRPS17	0.002	0.817	0.865	0.993	0.004	0.011	1	0.985	0.008	0.875		0.0115366	1	1	1	0.0154674	0.0381416	1	1	0.0296211	1
NTHL1	0.002	1e-05	0.004	0.004	0.021	0.01	0.759	0.804	0.009	1		0.0115366	0.000216626	0.0187633	0.022756	0.0610594	0.0354188	1	1	0.0324901	1
RAPGEFL1	0.002	0.257	0.01	0.687	0.487	0.84	0.525	0.853	0.152	0.98		0.0115366	0.614815	0.0352531	1	0.993548	1	1	1	0.415673	1
DIS3L2	0.002	0.001	0.00014	1e-05	0.992	5e-06	0.002	0.95	0.367	0.979		0.0115366	0.00672571	0.00234883	0.000412844	1	0.000174225	0.00982997	1	0.832182	1
RAP2B	0.002	0.586207	0.95		0.02	0.407	0.015	0.949	0.411	0.878		0.0115366	1	1		0.0585058	0.902256	0.0461437	1	0.903911	1
PSMD2	0.002	0.989	0.557	0.994	0.577	0.408	0.0007	1.11111e-07	0.993	0.99		0.0115366	1	0.989385	1	1	0.903259	0.0060862	2.52276e-06	1	1
TGFB1I1	0.002	0.001	0.003	0.004	0.001	0.002	0.962	1.11111e-07	0.878	0.975		0.0115366	0.00672571	0.0154608	0.022756	0.00596614	0.0108271	1	2.52276e-06	1	1
ZFPM1	0.002	1	1e-07	0.081	2e-05	1e-07	1	2e-06	1	0.867		0.0115366	1	5.97013e-06	0.240277	0.000515707	4.75769e-06	1	4.2595e-05	1	1
SESN2	0.002	0.001	0.012	0.004	0.564	0.993	0.847	2e-05	0.843	0.64		0.0115366	0.00672571	0.0402657	0.022756	1	1	1	0.000325174	1	1
ENSGALG00000050937	0.002	0.956	0.014	1e-07	0.935	0.003	0.956	8e-05	0.728	0.997		0.0115366	1	0.0452906	7.5e-06	1	0.0143837	1	0.00117806	1	1
ENSGALG00000016514	0.002	1	0.911	0.0005	0.919	0.003	0.944	0.0003	0.93	0.739		0.0115366	1	1	0.00783972	1	0.0143837	1	0.00320788	1	1
CYP2C18	0.002		1	0.003		0.917	0.0001	0.001	1	0.843		0.0115366		1	0.0189607		1	0.00127745	0.00641843	1	1
GCSH	0.002	0.007	0.007	0.986	0.996	0.061	0.014	0.001	0.985	0.477477		0.0115366	0.0269836	0.0273166	1	1	0.184491	0.0435694	0.00641843	1	1
SCAMP2	0.002	0.85986	0.00024	0.862705	0.918	0.905906	0.011	0.0020429	0.943	0.850354		0.0115366	1	0.00350248	1	1	1	0.0354733	0.0109793	1	1
RHPN1	0.002	0.037	0.023	0.859	1e-05	0.352	1e-05	0.008	0.979	0.826		0.0115366	0.10744	0.0686119	1	0.000293667	0.821942	0.000219063	0.0304745	1	1
RNF103	0.002	3e-05	0.705	0.63	1.11111e-07	0.004	0.988	0.01	0.988	0.853		0.0115366	0.000575707	1	1	5.54088e-06	0.0179927	1	0.0364756	1	1
RNPS1	0.002	0.002	0.926	0.03	0.992	0.003	0.003	0.162	0.998	0.894		0.0115366	0.0110516	1	0.0982533	1	0.0143837	0.0130723	0.444594	1	1
TOM1	0.002	0.983	0.087	0.03	0.918	0.0001	5e-06	0.967	0.812	0.832		0.0115366	1	0.229718	0.0982533	1	0.00158099	0.000129217	1	1	1
ENSGALG00000051895	0.002	0.938	0.553	0.001	1.42857e-06	0.985	0.01	0.713	0.946	0.807		0.0115366	1	0.98558	0.00889328	6.56646e-05	1	0.0328915	1	1	1
SLC25A28	0.002	0.641	0.0002	0.974	0.033	0.003	0.938	0.757	0.976	0.923		0.0115366	1	0.00293944	1	0.0930336	0.0143837	1	1	1	1
TRMT2B	0.002	0.973	0.991	0.985	0.337	0.006	1	0.935	0.883	0.642		0.0115366	1	1	1	0.773841	0.0241759	1	1	1	1
SLC47A1	0.002	0.634	1e-07	0.504	0.992	0.455	1	0.915	0.98	0.814		0.0115366	1	5.97013e-06	0.978008	1	0.969987	1	1	1	1
CYP2D6	0.002	1	5e-06	1	0.0001	1	1	1	1	1		0.0115366	1	0.00019987	1	0.0015503	1	1	1	1	1
NDUFA12	0.002	0.39	0.861	0.939	0.001	0.971	0.675	0.702	0.98	0.928		0.0115366	0.832582	1	1	0.00596614	1	1	1	1	1
POLR2L	0.002	0.002	0.967	0.0001	0.71	0.941	0.997	0.8	0.917	0.942		0.0115366	0.0110516	1	0.00211268	1	1	1	1	1	1
LGMN	0.002	0.002	0.001	0.027	1	1	1	1	1	0.875		0.0115366	0.0110516	0.00740999	0.0901335	1	1	1	1	1	1
ETV7	0.002	0.002	0.001	0.991	0.002	0.947	0.0003	0.002		0.907		0.0115366	0.0110516	0.00740999	1	0.00929815	1	0.00302047	0.0107599		1
EML3	0.002	0.206	0.993	0.698		0.608		0.537		0.942		0.0115366	0.516609	1	1		1		1		1
MGST3	0.002		0.926		0.922		0.001		1e-07			0.0115366		1		1		0.0061284		6.7e-06
ENSGALG00000051101	0.002	0.001	0.005	0.89	0.007	0.00369914	0.004	0.137	1.66667e-06			0.0115366	0.00672571	0.0218696	1	0.0235232	0.0177015	0.0163023	0.384166	9.1068e-05
C1QC	0.002		0.004		0.001		0.001		3e-05			0.0115366		0.0187633		0.00596614		0.0061284		0.000852727
HMOX2	0.002		0.0002		0.002		0.967		0.0001			0.0115366		0.00293944		0.00929815		1		0.00180385
ENSGALG00000047323	0.002		0.992	0.169	0.0007	0.963	0.001	0.0002	0.0005			0.0115366		1	0.459517	0.00596614	1	0.0061284	0.00231121	0.00671599
NEMF	0.002		0.002		0.977		0.004		0.0005			0.0115366		0.0118293		1		0.0163023		0.00671599
FCER1G	0.002	0.74	0.006	0.587	1	0.72379	0.909	0.077	0.001			0.0115366	1	0.0247151	1	1	1	1	0.229796	0.00719693
APOA1	0.002		1		0.001		0.007		0.001			0.0115366		1		0.00596614		0.0246738		0.00719693
RPL3	0.002		0.001		0.016		0.013		0.005			0.0115366		0.00740999		0.0477022		0.0407285		0.0211898
CHMP4C	0.002		0.197		0.004	0.189	0.975		0.015			0.0115366		0.469958		0.0154674	0.504952	1		0.0494262
ARF6	0.002		1e-07		0.003		0.997		0.017			0.0115366		5.97013e-06		0.0125063		1		0.0551129
ZPR1	0.002		0.003		0.965		0.961		0.073			0.0115366		0.0154608		1		1		0.21387
DPYSL2	0.002	0.877	0.839	0.986	0.81	0.011	0.503	0.879	0.318			0.0115366	1	1	1	1	0.0381416	1	1	0.753877
SMOX	0.002	0.501	0.003	0.135	0.017	0.66	0.009	0.001	0.555			0.0115366	0.976286	0.0154608	0.377329	0.0503147	1	0.0302047	0.00641843	1
ATF4	0.002		0.851		0.0002		0.0001		0.997			0.0115366		1		0.00268325		0.00127745		1
MRRFP1	0.002		0.992		0.545		0.0001		0.883			0.0115366		1		1		0.00127745		1
FKBP3	0.002		0.028		0.997		0.005		0.999			0.0115366		0.0816726		1		0.0190748		1
ENSGALG00000050868	0.002		0.247		0.994		0.194		0.989			0.0115366		0.566314		1		0.498603		1
CDK2	0.002		0.782		0.92		0.398		0.782			0.0115366		1		1		0.865446		1
ENSGALG00000041833	0.002		0.978		0.006		0.83		0.958			0.0115366		1		0.0208933		1		1
PLEKHB2	0.002		0.0005		1		1		1			0.0115366		0.00626294		1		1		1
ENSGALG00000048887	0.002	0.0001	0.016	0.298		0.0003		0.009				0.0115366	0.00143242	0.050586	0.714819		0.0039374		0.0335644
RRS1	0.002	0.58	0.852	0.006	0.186	0.997	0.007	0.12				0.0115366	1	1	0.0299003	0.478441	1	0.0246738	0.343219
BORCS6	0.002	0.968	0.61	0.006	0.882	0.346	0.9	0.209				0.0115366	1	1	0.0299003	1	0.814079	1	0.550709
TYSND1	0.002	0.775	0.012	0.966	0.004	0.954	0.252	0.959				0.0115366	1	0.0402657	1	0.0154674	1	0.617125	1
VPS25	0.002		0.765				0.015					0.0115366		1				0.0461437
ENSGALG00000027822	0.002		1		0.9		0.45					0.0115366		1		1		0.934667
PARK7	0.002		0.971		0.025		0.615					0.0115366		1		0.0717427		1
CDIP1	0.002		0.997		0.848		0.997					0.0115366		1		1		1
ENSGALG00000041323	0.002		0.002				0.979					0.0115366		0.0118293				1
ENSGALG00000043930	0.002	0.455	0.049	0.923								0.0115366	0.921747	0.135206	1
PROCR	0.00200401	1.42857e-06	0.97	0.001		0.001		1		0.956		0.0115437	4.34852e-05	1	0.00889328		0.00685056		1		1
PGLYRP2	0.0022	0.001	0.001	0.0001	0.903	0.004	0.998	0.003	0.001	0.002		0.0126553	0.00672571	0.00740999	0.00211268	1	0.0179927	1	0.0146144	0.00719693	0.0144183
NUBP2	0.0026	0.898	0.987	0.643	0.652	0.801	0.944	1.11111e-07	0.003	0.984		0.0149357	1	1	1	1	1	1	2.52276e-06	0.0151698	1
TMEM97	0.003	0.034	0.94	0.606	0.228	0.003	0.7	0.999	0.185	1e-07		0.0151825	0.0993825	1	1	0.56689	0.0143837	1	1	0.491819	7.65441e-06
CL2	0.003	0.651	0.001	0.985	0.0002	0.824	0.0002	1	1	1e-07		0.0151825	1	0.00740999	1	0.00268325	1	0.0022477	1	1	7.65441e-06
CYB561D2	0.003	0.013	0.001	0.748	0.003		0.0006	0.789	0.017	2.00002e-05		0.0151825	0.0428599	0.00740999	1	0.0125063		0.00536651	1	0.0551129	0.000743579
UGDH	0.003	0.012	0.999	0.823	1.11111e-07	1	0.006	4e-05	1e-07	4e-05		0.0151825	0.040087	1	1	5.54088e-06	1	0.0219491	0.000624727	6.7e-06	0.00129317
EBNA1BP2	0.003	0.31	0.86	0.965	0.585	0.972	0.961	0.421	0.007	4e-05		0.0151825	0.707112	1	1	1	1	1	0.909784	0.0268182	0.00129317
PAFAH2	0.003	0.004	0.0001	4e-05	0.0003	0.0001	0.002	1e-05	0.001	0.0001		0.0151825	0.0182717	0.00173166	0.00126761	0.00363716	0.00158099	0.00982997	0.000174122	0.00719693	0.00228289
ART7B	0.003	0.001	1	0.003	0.063	0.95	1	0.001	0.001	0.00012		0.0151825	0.00672571	1	0.0189607	0.173447	1	1	0.00641843	0.00719693	0.00269224
GLRX3	0.003	0.993	0.747	0.992	0.004	0.001	0.994	0.947	0.011	0.0004		0.0151825	1	1	1	0.0154674	0.00685056	1	1	0.0384283	0.00720415
SERPINB6	0.003	0.004	0.936	1	0.003	0.0005	1	0.019	0.001	0.001		0.0151825	0.0182717	1	1	0.0125063	0.00615423	1	0.0615887	0.00719693	0.00958564
DNAJC3	0.003	0.74645	0.003	0.988	5e-05	0.001	0.01	0.983	0.942	0.001		0.0151825	1	0.0154608	1	0.00110586	0.00685056	0.0328915	1	1	0.00958564
STT3A	0.003	1	0.0007	0.005	1e-05	0.008	0.882	1.11111e-07	0.0001	0.002		0.0151825	1	0.00740999	0.026533	0.000293667	0.0296732	1	2.52276e-06	0.00180385	0.0144183
ARPC5	0.003	0.005	0.008	6e-05	0.953	0.0001	1e-07	0.0002	0.0001	0.002		0.0151825	0.0212711	0.0300703	0.00171975	1	0.00158099	3.18636e-06	0.00231121	0.00180385	0.0144183
SMIM20	0.003	0.016	0.001	2e-05	0.0003	1e-05	0.006	0.001	0.005	0.002		0.0151825	0.0508515	0.00740999	0.000687023	0.00363716	0.000287674	0.0219491	0.00641843	0.0211898	0.0144183
ENSGALG00000016471	0.003	0.018	0.738	0.729	0.002	1	0.999	1.11111e-07	0.754	0.002		0.0151825	0.0562958	1	1	0.00929815	1	1	2.52276e-06	1	0.0144183
ENSGALG00000003408	0.003	0.566	0.0002	0.0001	0.008	0.009	0.767	0.279	0.941	0.002		0.0151825	1	0.00293944	0.00211268	0.0262822	0.0323164	1	0.68638	1	0.0144183
MGST1	0.003	0.948	0.791	0.006	1	0.001	0.936	1	0.97	0.002		0.0151825	1	1	0.0299003	1	0.00685056	1	1	1	0.0144183
DNAJC16	0.003	0.827	0.128	0.802	1	0.0001	0.784	0.008	0.001	0.004		0.0151825	1	0.325271	1	1	0.00158099	1	0.0304745	0.00719693	0.0229043
VMP1	0.003	0.975	1e-07	0.897	1	0.878	1e-07	0.931	0.002	0.005		0.0151825	1	5.97013e-06	1	1	1	3.18636e-06	1	0.0115565	0.026691
HSP90AA1	0.003	0.917	0.178	0.03	0.009	0.954	0.003	0.004	0.004	0.005		0.0151825	1	0.433404	0.0982533	0.029044	1	0.0130723	0.0178185	0.0182136	0.026691
NUAK2	0.003	0.843	0.002	0.566	0.004	0.974	0.001	1.11111e-07	1.11111e-06	0.009		0.0151825	1	0.0118293	1	0.0154674	1	0.0061284	2.52276e-06	7.02622e-05	0.0393655
SPARC	0.003	0.91	0.01	0.001	0.97	0.885	0.122	1.11111e-07	0.954	0.009		0.0151825	1	0.0352531	0.00889328	1	1	0.328457	2.52276e-06	1	0.0393655
PACSIN1	0.003	0.003	0.001	0.03	0.894	0.009	0.001	0.997	0.998	0.009		0.0151825	0.0148154	0.00740999	0.0982533	1	0.0323164	0.0061284	1	1	0.0393655
PGAM1	0.003	4.28571e-07	0.001	1	1	0.001	0.747	3e-05	0.0002	0.01		0.0151825	1.35115e-05	0.00740999	1	1	0.00685056	1	0.000477222	0.00310939	0.0425593
TMEM141	0.003	0.0004	9e-05	0.365	0.979	0.009	0.894	0.014	0.998	0.011		0.0151825	0.00461569	0.00173166	0.811913	1	0.0323164	1	0.0473465	1	0.0457308
PPP1R37	0.003	0.003	0.922	0.001	1	0.962	0.086	0.98	0.977	0.022		0.0151825	0.0148154	1	0.00889328	1	1	0.238049	1	1	0.0794105
HIBCH	0.003	0.135	0.0001	0.006	0.0001	0.78	1	0.012	1	0.023		0.0151825	0.357067	0.00173166	0.0299003	0.0015503	1	1	0.0419878	1	0.0827332
PAFAH1B2	0.003		0.993	0.598	0.797	0.979	0.003	0.714	0.001	0.025		0.0151825		1	1	1	1	0.0130723	1	0.00719693	0.0891267
MED8	0.003	0.282	0.012	0.346	0.736	0.861	1e-05	0.079	0.004	0.094		0.0151825	0.65856	0.0402657	0.786761	1	1	0.000219063	0.23522	0.0182136	0.306176
ENSGALG00000044628	0.003	0.708	9e-05	0.955	0.941	0.897	0.101	0.572	0.495	0.102		0.0151825	1	0.00173166	1	1	1	0.276702	1	1	0.329144
ENSGALG00000049290	0.003	0.847	0.819	0.971	0.525	0.008	0.299	5e-05	0.748	0.125		0.0151825	1	1	1	1	0.0296732	0.707209	0.000766964	1	0.392416
IRF2	0.003	0.0007	0.002		0.749	0.697		0.626		0.189379		0.0151825	0.00672571	0.0118293		1	1		1		0.55943
COA6	0.003		2e-05	0.334	0.845	0.876	0.002	0.975	0.002	0.263		0.0151825		0.00056061	0.76762	1	1	0.00982997	1	0.0115565	0.710755
ENSGALG00000008518	0.003	0.727	0.115	0.443	0.493	0.98	0.002		0.527	0.41		0.0151825	1	0.295834	0.91571	1	1	0.00982997		1	0.948888
SLC37A2	0.003	0.647	0.588	0.554	0.411	0.97		0.458		0.416974		0.0151825	1	1	1	0.88893	1		0.967035		0.95574
EIF4G2	0.003	0.988	0.045	0.949	0.002	0.932	0.012	0.967	1.42857e-06	0.46		0.0151825	1	0.125145	1	0.00929815	1	0.038193	1	8.12121e-05	1
DNASE2B	0.003	0.439	0.092	0.035	1.11111e-07	2.5e-06	1	0.983	1.66667e-06	0.938		0.0151825	0.902275	0.241671	0.11234	5.54088e-06	0.000103083	1	1	9.1068e-05	1
NME3	0.003	0.0001	0.005	0.004	2e-05	0.003	0.884	1.11111e-07	0.0004	0.95		0.0151825	0.00143242	0.0218696	0.022756	0.000515707	0.0143837	1	2.52276e-06	0.0055861	1
LYRM2	0.003	0.984	0.001	0.002	0.971	0.831	0.012	0.001	0.001	0.995		0.0151825	1	0.00740999	0.0145631	1	1	0.038193	0.00641843	0.00719693	1
NATD1	0.003		0.005		0.002	0.029	5e-06	0.343	0.001	0.987		0.0151825		0.0218696		0.00929815	0.0908752	0.000129217	0.793457	0.00719693	1
TPRG1L	0.003	0.05	0.313		1	0.0002	0.0005	0.866	0.001	0.73		0.0151825	0.143187	0.681279		1	0.00278761	0.0045892	1	0.00719693	1
ENSGALG00000005181	0.003	0.744	0.203	0.243	0.0001	0.534	0.002	0.745	0.001	0.675		0.0151825	1	0.480778	0.618846	0.0015503	1	0.00982997	1	0.00719693	1
SELENOI	0.003	0.075	0.061	0.524	1e-05	0.941	0.0006		0.001	0.728		0.0151825	0.209348	0.16534	0.995357	0.000293667	1	0.00536651		0.00719693	1
RNASEH2A	0.003	0.998	0.012	0.002	0.989	1	0.854	0.009	0.002	0.955		0.0151825	1	0.0402657	0.0145631	1	1	1	0.0335644	0.0115565	1
TAF15	0.003	0.945	0.295	0.005	0.99	0.918	0.521	0.619	0.003	0.919		0.0151825	1	0.650103	0.026533	1	1	1	1	0.0151698	1
ENSGALG00000053860	0.003		0.001		0.001	0.999	0.878	0.957	0.004	0.65		0.0151825		0.00740999		0.00596614	1	1	1	0.0182136	1
ENSGALG00000044406	0.003	0.03	0.002	0.923		0.94	0.003	0.391	0.005	0.536		0.0151825	0.0883486	0.0118293	1		1	0.0130723	0.869751	0.0211898	1
USP48	0.003	0.385	0.005	0.82	0.391	0.916	0.013	0.948	0.007	0.701		0.0151825	0.826404	0.0218696	1	0.862255	1	0.0407285	1	0.0268182	1
EPHA2	0.003	0.412	0.855	0.771	0.004	0.804	0.315	0.844	0.018	0.715757		0.0151825	0.863366	1	1	0.0154674	1	0.73605	1	0.0578549	1
ENSGALG00000054856	0.003	0.001	0.001	1	0.942	0.001	0.005	0.016	0.021	1		0.0151825	0.00672571	0.00740999	1	1	0.00685056	0.0190748	0.053134	0.0665098	1
RAB1B	0.003	0.9	0.03	0.952	0.818	0.716	0.569	0.956	0.033	0.475		0.0151825	1	0.0868998	1	1	1	1	1	0.101157	1
PGLS	0.003	0.956	0.999	0.749	0.979	0.007	0.007	0.001	0.038	0.645		0.0151825	1	1	1	1	0.0269961	0.0246738	0.00641843	0.115727	1
ANKS4B	0.003	0.005	0.388	0.939	0.972	0.003	0.375	0.007	0.314	0.898		0.0151825	0.0212711	0.792375	1	1	0.0143837	0.834855	0.0275405	0.746596	1
EFTUD2	0.003	0.685	0.033	0.808	0.001	0.929	0.0001	0.948	0.448	0.959		0.0151825	1	0.0942828	1	0.00596614	1	0.00127745	1	0.953249	1
ARL8A	0.003	0.887	0.004	0.003	0.002	0.956	0.995	0.99	0.456	0.994		0.0151825	1	0.0187633	0.0189607	0.00929815	1	1	1	0.964437	1
RNF121	0.003	0.785	0.002	0.921	0.001	1e-07	0.997	1.11111e-07	0.995	0.967		0.0151825	1	0.0118293	1	0.00596614	4.75769e-06	1	2.52276e-06	1	1
QPCTL	0.003	0.961	0.013	0.922	0.701	0.007	0.929	0.0002	0.992	0.969		0.0151825	1	0.0427169	1	1	0.0269961	1	0.00231121	1	1
SLCO2A1	0.003	0.008	0.587	0.0002	0.0001	0.957	0.486	0.002	0.921	0.997		0.0151825	0.0294557	1	0.00361446	0.0015503	1	0.986423	0.0107599	1	1
ZMAT5	0.003	0.006	0.999	0.785	0.777	0.963	0.664	0.002	0.923	0.880081		0.0151825	0.0239932	1	1	1	1	1	0.0107599	1	1
RFXANK	0.003	0.001	0.978	0.531	0.008	0.102	0.993	0.003	0.985	0.932		0.0151825	0.00672571	1	0.99604	0.0262822	0.298108	1	0.0146144	1	1
SMAP2	0.003	0.555	0.993	0.823	0.765	0.902	0.674	0.29	0.754	0.902		0.0151825	1	1	1	1	1	1	0.705361	1	1
COPG2	0.003	0.799	0.017	0.057	0.991	0.157	0.002	0.332	0.982	0.736		0.0151825	1	0.0530904	0.174609	1	0.432056	0.00982997	0.776726	1	1
GFER	0.003	0.003	0.388	0.015	0.002	0.003	3e-05	0.691	0.725	0.648		0.0151825	0.0148154	0.792375	0.0557851	0.00929815	0.0143837	0.000573507	1	1	1
TMEM115	0.003	4.28571e-07	0.007	0.934	0.42		0.01	0.7	0.762	0.837		0.0151825	1.35115e-05	0.0273166	1	0.904326		0.0328915	1	1	1
B4GALT7	0.003	0.628	0.664	0.701	0.319	0.107	0.991	0.985	0.646	0.451		0.0151825	1	1	1	0.740876	0.31125	1	1	1	1
RAD23A	0.003	1	0.001	0.652	0.865	0.328	0.662	0.8	0.491	0.517		0.0151825	1	0.00740999	1	1	0.785169	1	1	1	1
NUMA1	0.003	0.989	0.0001	6e-05	0.971	0.981	0.982	0.991	0.603	0.959		0.0151825	1	0.00173166	0.00171975	1	1	1	1	1	1
ENSGALG00000044343	0.003	0.008	0.069	0.059	1	1	1	1	1	1		0.0151825	0.0294557	0.185168	0.180612	1	1	1	1	1	1
PFDN6	0.003	1	0.001	0.472	0.003	0.826	0.019	0.008		0.885		0.0151825	1	0.00740999	0.948214	0.0125063	1	0.0568277	0.0304745		1
DCTN6	0.003		0.996		0.0001	0.996	0.996		0.0001			0.0151825		1		0.0015503	1	1		0.00180385
CCNG1	0.003		1		0.001		1e-05		0.0002			0.0151825		1		0.00596614		0.000219063		0.00310939
AP2B1	0.003		0.983		0.934		0.001		0.001			0.0151825		1		1		0.0061284		0.00719693
WSB2	0.003		1		0.0001		0.962		0.003			0.0151825		1		0.0015503		1		0.0151698
FAAH2	0.003		1		1		0.0001		0.004			0.0151825		1		1		0.00127745		0.0182136
ENSGALG00000040269	0.003		0.991		0.662		0.988		0.013			0.0151825		1		1		1		0.043916
APBA3	0.003		0.373	0.003	0.986	0.581	0.002	0.205	0.238			0.0151825		0.771336	0.0189607	1	1	0.00982997	0.542109	0.601196
EMC6	0.003		0.999		0.887		1		0.435			0.0151825		1		1		1		0.937641
PDIA3	0.003	0.992	1e-07	0.003	0.706	0.994	0.468	0.002	0.73			0.0151825	1	5.97013e-06	0.0189607	1	1	0.960316	0.0107599	1
HIST2H4B	0.003	0.413413	0.025	0.025	0.006	0.015	0.01	0.255	0.665998			0.0151825	0.865814	0.0739543	0.0846501	0.0208933	0.050081	0.0328915	0.644882	1
MRM2	0.003	0.781					0.995	0.944	0.853			0.0151825	1					1	1	1
HMGN4	0.003		0.878		0.481		0.996		0.6			0.0151825		1		0.984727		1		1
ENSGALG00000026070	0.003		0.001		0.991		0.827		0.953			0.0151825		0.00740999		1		1		1
FAM117A	0.003		0.74		0.861		0.914		0.932			0.0151825		1		1		1		1
NEDD8	0.003		0.956		0.969		0.031					0.0151825		1		1		0.0896124
G6PC3	0.003		0.114		0.893114		0.802					0.0151825		0.293754		1		1
CPSF7	0.003	0.776		0.906								0.0151825	1		1
ENSGALG00000034688	0.003		0.586									0.0151825		1
ENSGALG00000051428	0.003		0.814									0.0151825		1
ANKRD39	0.003		0.947									0.0151825		1
ETV4	0.003											0.0151825
SMIM4	0.003003	0.00102669	0.869		0.75		0.275	0.657	0.039	0.143		0.0151825	0.00686602	1		1		0.660188	1	0.118516	0.439124
NUDT5	0.00300601				0.979	0.048	0.0008	0.141	0.241015	0.978		0.0151825				1	0.147061	0.0061284	0.394097	0.607176	1
FDFT1	0.004	1	0.02	1e-07	0.693	1	0.499	1.11111e-07	0.006	1e-07		0.018302	1	0.0607266	7.5e-06	1	1	1	2.52276e-06	0.0240684	7.65441e-06
ACSL5	0.004	0.458	0.808	0.522	1	1	0.0007	0.001	7e-05	0.0002		0.018302	0.9257	1	0.994496	1	1	0.0060862	0.00641843	0.00172035	0.00395817
RPSAP58	0.004	0.818	0.001	0.83	0.027	0.007	0.017	0.003	0.992	0.001		0.018302	1	0.00740999	1	0.0769806	0.0269961	0.0514773	0.0146144	1	0.00958564
WLS	0.004	0.653	0.983	0.879	0.0003	0.007	0.797	0.986	0.674	0.001		0.018302	1	1	1	0.00363716	0.0269961	1	1	1	0.00958564
METTL27	0.004	0.0002	1	1	0.007	0.897	0.0001	0.003	0.006	0.0011		0.018302	0.00254029	1	1	0.0235232	1	0.00127745	0.0146144	0.0240684	0.010448
MLLT6	0.004	0.844	0.0001	0.003	0.0008	0.001	5e-06	0.754	1e-07	0.002		0.018302	1	0.00173166	0.0189607	0.00596614	0.00685056	0.000129217	1	6.7e-06	0.0144183
TXN2	0.004	0.0004	0.001	0.0004	0.003	0.009	0.013	0.001	0.007	0.002		0.018302	0.00461569	0.00740999	0.00652174	0.0125063	0.0323164	0.0407285	0.00641843	0.0268182	0.0144183
PLCD1	0.004		0.353	0.913	0.986	0.001	0.0003	0.01	0.995	0.002		0.018302		0.744035	1	1	0.00685056	0.00302047	0.0364756	1	0.0144183
CTNNB1	0.004	0.984	0.092	0.008	0.0007	0.002	0.001	1.11111e-07	0.001	0.003		0.018302	1	0.241671	0.0358566	0.00596614	0.0108271	0.0061284	2.52276e-06	0.00719693	0.0189044
NIPSNAP2	0.004	0.996	0.025	0.213	0.001	0.624	0.908	0.001	0.001	0.003		0.018302	1	0.0739543	0.557438	0.00596614	1	1	0.00641843	0.00719693	0.0189044
SLC25A3	0.004	0.01	0.019	0.034	0.021	0.997	0.002	1.11111e-07	0.937	0.003		0.018302	0.0348225	0.0584234	0.109677	0.0610594	1	0.00982997	2.52276e-06	1	0.0189044
USP19	0.004	0.46	0.552	0.987	0.673	1	0.926	0.852	0.621	0.004		0.018302	0.927089	0.984689	1	1	1	1	1	1	0.0229043
SEC14L1	0.004	0.003	0.002	0.423	0.006	0.736	1e-07	0.658	0.081	0.005		0.018302	0.0148154	0.0118293	0.895343	0.0208933	1	3.18636e-06	1	0.235347	0.026691
SARNP	0.004	0.011	0.006	0.386	0.946	0.988	0.946	1.11111e-07	0.599	0.005		0.018302	0.0375638	0.0247151	0.844434	1	1	1	2.52276e-06	1	0.026691
CORO7	0.004	4.28571e-07	0.949	0.115	0.0003	0.002	0.999	0.001	0.868	0.011		0.018302	1.35115e-05	1	0.327118	0.00363716	0.0108271	1	0.00641843	1	0.0457308
CLDN3	0.004	0.008	0.001	0.021	0.993	0.96	0.511	0.001		0.011		0.018302	0.0294557	0.00740999	0.0733126	1	1	1	0.00641843		0.0457308
ENSGALG00000004604	0.004	0.082	0.001	0.027	0.002	0.568	0.001	0.83	0.001	0.012		0.018302	0.228165	0.00740999	0.0901335	0.00929815	1	0.0061284	1	0.00719693	0.0489498
SERHL	0.004	0.002	0.019	0.907	0.001	0.679	0.918	0.007	0.961	0.012		0.018302	0.0110516	0.0584234	1	0.00596614	1	1	0.0275405	1	0.0489498
ATP6V0D1	0.004	0.26	0.528	0.508	0.008	0.666	0.982	0.997	0.867	0.015		0.018302	0.620311	0.961757	0.980274	0.0262822	1	1	1	1	0.0586589
RAB17	0.004	1.5e-05	1	1e-05	2e-05	0.975	0.0018	1.66667e-06	0.005	0.207		0.018302	0.000322957	1	0.000412844	0.000515707	1	0.00982997	3.62447e-05	0.0211898	0.596586
ENSGALG00000038110	0.004	0.537	0.731		0.898		0.919	0.972644	0.449	0.24		0.018302	1	1		1		1	1	0.953934	0.671613
TRAF4	0.004	0.002	0.901	0.159	0.984	0.012	0.954	0.826	0.919	0.309		0.018302	0.0110516	1	0.435749	1	0.0412047	1	1	1	0.793852
RBM6	0.004		0.001	0.999	0.809	0.94	0.938	0.86	0.66	0.341		0.018302		0.00740999	1	1	1	1	1	1	0.848425
NHEJ1	0.004	0.947	0.068	0.014	0.001	0.939163	0.005	0.845	0.001	0.344		0.018302	1	0.182805	0.052808	0.00596614	1	0.0190748	1	0.00719693	0.852223
ENSGALG00000040489	0.004	0.963	0.007	0.0001	0.007	0.001	0.91	0.776		0.364		0.018302	1	0.0273166	0.00211268	0.0235232	0.00685056	1	1		0.883685
ENSGALG00000029066	0.004	0.914	0.001	0.844		0.747	0.979	0.997	0.943	0.402		0.018302	1	0.00740999	1		1	1	1	1	0.93788
PRPF19	0.004	0.987	0.51	0.839	0.622	0.001	0.0017	0.005	1e-05	0.836		0.018302	1	0.945351	1	1	0.00685056	0.00982997	0.0210367	0.000349565	1
ENSGALG00000003412	0.004	0.619	0.001	0.998	0.0004	0.001	0.996	0.238	2e-05	0.823		0.018302	1	0.00740999	1	0.00460654	0.00685056	1	0.609668	0.000608432	1
CYP46A1	0.004	0.0002	0.007	0.0001	1	0.002	0.0008	0.004	3e-05	1		0.018302	0.00254029	0.0273166	0.00211268	1	0.0108271	0.0061284	0.0178185	0.000852727	1
HEXA	0.004	1	1	0.003	0.002	0.002	0.0001	0.02	0.0001	0.653		0.018302	1	1	0.0189607	0.00929815	0.0108271	0.00127745	0.064546	0.00180385	1
CCDC61	0.004	0.998	0.032	0.473	0.267	0.888	0.001	1.11111e-07	0.001	0.525		0.018302	1	0.09194	0.948422	0.645932	1	0.0061284	2.52276e-06	0.00719693	1
LDHB	0.004	0.509	0.343	0.482	1	1	0.983	0.0001	0.001	0.912		0.018302	0.984271	0.728974	0.958886	1	1	1	0.00129497	0.00719693	1
PCSK7	0.004		0.002	0.201	0.002	0.002	1e-05	0.002	0.001	0.531		0.018302		0.0118293	0.532999	0.00929815	0.0108271	0.000219063	0.0107599	0.00719693	1
MLEC	0.004	0.001	0.013	0.472	1	0.006	2e-05	1	0.001	1		0.018302	0.00672571	0.0427169	0.948214	1	0.0241759	0.000409343	1	0.00719693	1
AKT2	0.004	0.0004	0.009	6e-05	0.001	0.928	0.0003	0.903	0.001	0.835		0.018302	0.00461569	0.0327318	0.00171975	0.00596614	1	0.00302047	1	0.00719693	1
C1QB	0.004	0.839	0.121	0.001	0.005	0.001	2.5e-06	0.735	0.002	0.998		0.018302	1	0.309364	0.00889328	0.0181276	0.00685056	7.37895e-05	1	0.0115565	1
ENSGALG00000038454	0.004	0.998	0.988	0.872	0.0002	1e-07	0.0014	0.969	0.002	0.997		0.018302	1	1	1	0.00268325	4.75769e-06	0.00834346	1	0.0115565	1
HPS6	0.004	0.596	0.003	0.861	0.005	0.528	0.033	0.938	0.002	0.81		0.018302	1	0.0154608	1	0.0181276	1	0.0952465	1	0.0115565	1
IDH3B	0.004	0.0003	1	0.007	0.781	0.002	0.856	5e-06	0.003	0.6		0.018302	0.00367812	1	0.032881	1	0.0108271	1	9.57993e-05	0.0151698	1
FMNL1	0.004	0.971	0.991	0.009	0.164	0.002	0.668	0.981	0.005	0.884		0.018302	1	1	0.0386819	0.427257	0.0108271	1	1	0.0211898	1
CCDC25	0.004	0.177	0.927	0.917	0.924	0.04	0.004	0.121	0.01	0.998		0.018302	0.453218	1	1	1	0.123238	0.0163023	0.345504	0.0353962	1
PMPCB	0.004	0.738	0.068	0.538	0.002	0.515	0.816	0.964	0.01	0.808		0.018302	1	0.182805	1	0.00929815	1	1	1	0.0353962	1
NDUFB4	0.004	0.01	0.0001	5e-05	0.005	0.126	0.002	0.118	0.02	1		0.018302	0.0348225	0.00173166	0.00153061	0.0181276	0.357277	0.00982997	0.338249	0.0636292	1
MACF1	0.004	0.668	0.884	0.365	0.981	0.525	0.83	0.001	0.725	0.846		0.018302	1	1	0.811913	1	1	1	0.00641843	1	1
AQP11	0.004	0.614	0.02	0.926	0.008	0.0001	0.002	0.002	0.978	0.955		0.018302	1	0.0607266	1	0.0262822	0.00158099	0.00982997	0.0107599	1	1
PSMB1	0.004	0.955	0.013	0.001	0.008	0.108	0.008	0.004	0.999	0.958		0.018302	1	0.0427169	0.00889328	0.0262822	0.31379	0.0274734	0.0178185	1	1
TMEM209	0.004		0.534	0.89	0.403	0.009	0.341	0.004	0.907	0.901		0.018302		0.968362	1	0.878457	0.0323164	0.780224	0.0178185	1	1
ENSGALG00000011349	0.004	0.0005	0.002	0.28	0.014	0.617	0.005	0.017	0.857	0.962		0.018302	0.00558703	0.0118293	0.682557	0.0423606	1	0.0190748	0.0558432	1	1
DNMBP	0.004	0.979	0.254	0.63	0.358	0.985	0.62	0.25	0.857	0.984		0.018302	1	0.579186	1	0.811487	1	1	0.635668	1	1
KANSL3	0.004	0.956	0.003	0.023	0.987	0.913	0.001	0.358	0.853	0.964		0.018302	1	0.0154608	0.0788271	1	1	0.0061284	0.81824	1	1
APIP	0.004		0.003	0.758	0.003	0.304	0.001	0.906	1	1		0.018302		0.0154608	1	0.0125063	0.738798	0.0061284	1	1	1
ENSGALG00000049581	0.004	0.007	0.927	4e-05	0.969	0.001	0.002	0.941	0.884	0.635		0.018302	0.0269836	1	0.00126761	1	0.00685056	0.00982997	1	1	1
ENSGALG00000042462	0.004	0.963	0.972	0.798	0.697	0.772	0.003	0.535	0.937	0.612		0.018302	1	1	1	1	1	0.0130723	1	1	1
EIF2D	0.004	0.526		0.988	0.146	0.0006	0.004	0.609	0.993	0.654		0.018302	1		1	0.383767	0.00685056	0.0163023	1	1	1
TFG	0.004	0.008	0.0001	0.544	0.001	0.924	0.004	0.894	0.728	0.994		0.018302	0.0294557	0.00173166	1	0.00596614	1	0.0163023	1	1	1
NDUFV2	0.004	0.849	0.001	0.889	0.009	0.833	0.005	0.631	0.796	0.795		0.018302	1	0.00740999	1	0.029044	1	0.0190748	1	1	1
NEK6	0.004	0.00012	0.602	0.002	0.997	0.001	0.271	0.919	0.943	0.486		0.018302	0.00168143	1	0.0145631	1	0.00685056	0.653383	1	1	1
DCTN1	0.004	0.915	0.905	0.002	0.002	0.976	0.813	0.91	0.634	0.992		0.018302	1	1	0.0145631	0.00929815	1	1	1	1	1
SLC6A6	0.004		0.844		0.002	0.899	0.994	0.989	1	0.899		0.018302		1		0.00929815	1	1	1	1	1
SYNGR2	0.004	0.16	0.559	0.599	0.996	0.788	0.996	0.837	0.753	0.974		0.018302	0.414802	0.991023	1	1	1	1	1	1	1
ENSGALG00000005957	0.004	0.002		0.998	8e-05	1	0.428	0.0001		0.697		0.018302	0.0110516		1	0.0015503	1	0.906429	0.00129497		1
TTC32	0.004	0.003	0.001	0.0011		0.003	0.994	0.025		0.577		0.018302	0.0148154	0.00740999	0.00972495		0.0143837	1	0.0790491		1
ENSGALG00000046559	0.004	0.278	0.305	0.967		0.825	0.352	0.873		0.659		0.018302	0.654412	0.667342	1		1	0.796617	1		1
CLP1	0.004	0.014	0.001	0.639	0.128	0.003	0.767	0.862		0.985		0.018302	0.0454775	0.00740999	1	0.339663	0.0143837	1	1		1
ENSGALG00000034735	0.004		0.861		0.569	0.134343	0.977		1e-07			0.018302		1		1	0.377517	1		6.7e-06
SNRPGP15	0.004	0.977	0.008	0.002	1	0.59	1		0.001			0.018302	1	0.0300703	0.0145631	1	1	1		0.00719693
ENSGALG00000006637	0.004	0.011	0.975	0.005	0.009	0.024	3e-05	1.66667e-06	0.003			0.018302	0.0375638	1	0.026533	0.029044	0.0761231	0.000573507	3.62447e-05	0.0151698
CHP1	0.004		0.006		0.0001		0.001		0.003			0.018302		0.0247151		0.0015503		0.0061284		0.0151698
C17H9orf16	0.004		0.46		0.867		0.004		0.009			0.018302		0.889617		1		0.0163023		0.0324901
LAMB2	0.004	1	0.001	0.001	0.006	0.774	0.818	0.001	0.01			0.018302	1	0.00740999	0.00889328	0.0208933	1	1	0.00641843	0.0353962
RNF166	0.004		0.879		0.004		0.004		0.437			0.018302		1		0.0154674		0.0163023		0.940871
MINDY1	0.004		0.0003	0.087	1	0.581	1e-07	0.001	1			0.018302		0.00423037	0.255382	1	1	3.18636e-06	0.00641843	1
HMG20B	0.004	0.895896	0.005	0.144	0.47	0.105954	0.409	0.339	0.975			0.018302	1	0.0218696	0.4	0.967453	0.308704	0.881964	0.786675	1
GYS1	0.004	0.735	0.803	0.766	0.963	0.867	0.067	0.917	0.773			0.018302	1	1	1	1	1	0.187868	1	1
SLC35B2	0.004	0.817	0.741	0.033	0.44	0.147	0.607	0.801	0.685			0.018302	1	1	0.106835	0.931454	0.407482	1	1	1
CDC42SE1	0.004		0.0005		0.991	0.974	0.99	0.847	0.947			0.018302		0.00626294		1	1	1	1	1
ENSGALG00000050845	0.004	0.001	0.66	0.989	0.944	0.993	0.122	0.013				0.018302	0.00672571	1	1	1	1	0.328457	0.044668
GCNT3	0.004	0.561	0.869		0.966	0.169	0.334					0.018302	1	1		1	0.460723	0.769229
GAS2L1	0.004				0.477778							0.018302				0.980409
ZP3	0.004			0.972								0.018302			1
HPRT1	0.00410678			0.623	0.911	0.804	0.632	0.008	0.229	0.571		0.01877			1	1	1	1	0.0304745	0.583173	1
ANGEL1	0.005	0.919	0.021	0.331	0.005	1e-07	1e-07	0.823	0.801	1e-07		0.0213367	1	0.0633445	0.763455	0.0181276	4.75769e-06	3.18636e-06	1	1	7.65441e-06
COQ5	0.005	0.989	0.785	0.562	0.98	0.0001	0.0005	0.00011	0.542	0.0001		0.0213367	1	1	1	1	0.00158099	0.0045892	0.0014103	1	0.00228289
ENSGALG00000041812	0.005	0.001	0.958	0.002	0.977	0.001	0.003	0.001	0.005	0.0002		0.0213367	0.00672571	1	0.0145631	1	0.00685056	0.0130723	0.00641843	0.0211898	0.00395817
MAGT1	0.005	0.102	0.179	0.628	0.988	0.349	0.002	0.001	0.0005	0.001		0.0213367	0.279629	0.434687	1	1	0.817251	0.00982997	0.00641843	0.00671599	0.00958564
DYNLT3	0.005	0.534068	0.86	0.018	0.906	0.003	0.947	0.002	0.012	0.001		0.0213367	1	1	0.0645933	1	0.0143837	1	0.0107599	0.0410553	0.00958564
SORD	0.005	1	1	0.004	2e-05	0.001	1	0.993	1	0.001		0.0213367	1	1	0.022756	0.000515707	0.00685056	1	1	1	0.00958564
CCL5	0.005	0.008	0.026	0.01	0.001	0.007	1e-07	1	0.002	0.002		0.0213367	0.0294557	0.076715	0.0415896	0.00596614	0.0269961	3.18636e-06	1	0.0115565	0.0144183
ENSGALG00000038574	0.005	0.001	1	0.08	0.963	0.714	0.001		0.002	0.002		0.0213367	0.00672571	1	0.237781	1	1	0.0061284		0.0115565	0.0144183
NFYC	0.005	0.875	0.999	0.887	0.996	0.006	1e-07	0.005	0.209	0.004		0.0213367	1	1	1	1	0.0241759	3.18636e-06	0.0210367	0.545571	0.0229043
ATXN7L3	0.005	0.899	1	0.0002	0.002	0.012	0.915	0.995	0.772	0.006		0.0213367	1	1	0.00361446	0.00929815	0.0412047	1	1	1	0.0301157
BOP1	0.005	0.956	0.001	0.929	0.971	0.913	0.994	0.988	0.879	0.006		0.0213367	1	0.00740999	1	1	1	1	1	1	0.0301157
PEPD	0.005	0.858	0.776	0.988	0.003	0.955	0.007	0.99	0.007	0.007		0.0213367	1	1	1	0.0125063	1	0.0246738	1	0.0268182	0.0335189
UBA52	0.005		0.0005		0.316		0.0001		0.882	0.007		0.0213367		0.00626294		0.735201		0.00127745		1	0.0335189
CNP	0.005	0.001	1	0.999	0.0004	0.0001	0.001	1e-05	0.864	0.01		0.0213367	0.00672571	1	1	0.00460654	0.00158099	0.0061284	0.000174122	1	0.0425593
ZC3H12A	0.005	0.678		0.467	0.003	0.0004	0.004	0.835	0.047	0.022		0.0213367	1		0.946622	0.0125063	0.00503613	0.0163023	1	0.141075	0.0794105
PERP2	0.005	0.791	0.002	0.746	1	7e-05	1	0.012	5e-06	0.763		0.0213367	1	0.0118293	1	1	0.00148017	1	0.0419878	0.000213182	1
SLC22A18	0.005	0.0002	1	0.004	1	1e-05	1	1	0.0003	1		0.0213367	0.00254029	1	0.022756	1	0.000287674	1	1	0.00439687	1
EPHX2	0.005	1	0.0001	1	0.005	1e-07	0.683	1	0.001	1		0.0213367	1	0.00173166	1	0.0181276	4.75769e-06	1	1	0.00719693	1
ENSGALG00000041592	0.005	0.857	0.979	0.941	0.975	0.003	0.857	0.779	0.001	0.56		0.0213367	1	1	1	1	0.0143837	1	1	0.00719693	1
KLF10	0.005	0.0007	2e-05	0.003	0.887	0.877	0.003	0.793	0.002	0.979		0.0213367	0.00672571	0.00056061	0.0189607	1	1	0.0130723	1	0.0115565	1
ENSGALG00000005924	0.005	0.958	0.007	0.954	0.993	2e-05	0.587	0.811	0.002	0.617		0.0213367	1	0.0273166	1	1	0.000515417	1	1	0.0115565	1
ENSGALG00000053041	0.005	0.553	0.002	0.939	0.413	0.981	0.899	0.802	0.002	0.95		0.0213367	1	0.0118293	1	0.892161	1	1	1	0.0115565	1
ENSGALG00000035029	0.005	0.563	0.001	0.013	0.001	0.011	0.0001	0.985	0.003	0.843		0.0213367	1	0.00740999	0.0499573	0.00596614	0.0381416	0.00127745	1	0.0151698	1
POLH	0.005	0.072	0.0001	0.711	0.001	0.196	0.0001	0.71	0.003	0.5		0.0213367	0.202092	0.00173166	1	0.00596614	0.519447	0.00127745	1	0.0151698	1
ENSGALG00000005464	0.005	5e-05	0.986	0.001	0.001	1e-06	0.608	0.0004	0.006	0.474		0.0213367	0.000914767	1	0.00889328	0.00596614	4.58148e-05	1	0.00411497	0.0240684	1
ENSGALG00000027983	0.005	0.0001	0.399	0.131	0.004	0.981	0.004	0.918	0.018	0.498		0.0213367	0.00143242	0.809803	0.367748	0.0154674	1	0.0163023	1	0.0578549	1
WDR92	0.005		0.005	0.07	0.297	0.964	0.259	1e-05	0.043	0.729		0.0213367		0.0218696	0.210985	0.700242	1	0.631235	0.000174122	0.12997	1
ENSGALG00000012422	0.005	0.759	0.008	0.825	0.238	0.972	0.711	0.438	0.093	0.6		0.0213367	1	0.0300703	1	0.587608	1	1	0.934376	0.267316	1
ENSGALG00000037733	0.005	0.999	0.975	0.931	0.002	0.001	0.001	0.967	0.278	0.773		0.0213367	1	1	1	0.00929815	0.00685056	0.0061284	1	0.679663	1
CAPN15	0.005	4.28571e-07	0.007	0.53	0.0001	1e-07	1	1.11111e-07	0.936	0.927		0.0213367	1.35115e-05	0.0273166	0.995825	0.0015503	4.75769e-06	1	2.52276e-06	1	1
SLC18B1	0.005	0.468	0.757	0.245	0.0002	0.739	0.0028	0.002	0.922	0.876		0.0213367	0.937204	1	0.621827	0.00268325	1	0.0130723	0.0107599	1	1
ADPRH	0.005	0.017	0.795	0.567	0.954	0.974	0.005	0.004	0.938	0.98		0.0213367	0.0536914	1	1	1	1	0.0190748	0.0178185	1	1
NAA40	0.005	1	0.011	0.012	0.953	1	0.001	0.005	0.85	0.971		0.0213367	1	0.0378496	0.0472028	1	1	0.0061284	0.0210367	1	1
BCS1L	0.005	0.921	0.0008	0.677	0.874	0.008	0.95	0.006	0.921	0.626		0.0213367	1	0.00740999	1	1	0.0296732	1	0.0243688	1	1
C5H11orf58	0.005	0.744	0.725	0.998	0.759	0.181	0.833	0.01	0.848	0.624		0.0213367	1	1	1	1	0.488059	1	0.0364756	1	1
LFNG	0.005	0.63	2e-06	0.247	0.425	0.982	0.241	0.256	0.978	0.957		0.0213367	1	9.99498e-05	0.625492	0.910271	1	0.595125	0.646776	1	1
VPS45	0.005	0.997	0.926	0.959	0.967	0.911	0.988	0.314	0.748	0.963		0.0213367	1	1	1	1	1	1	0.744072	1	1
RNF19B	0.005	0.92	0.743	0.949	0.706	0.236	0.002	0.454	0.992	0.966		0.0213367	1	1	1	1	0.60978	0.00982997	0.960557	1	1
SURF4	0.005	0.88	0.369	0.806	0.711	0.787	0.0017	0.973	0.967	0.817		0.0213367	1	0.767553	1	1	1	0.00982997	1	1	1
ENSGALG00000048109	0.005	0.001	5e-05	2e-05	0.001	0.001	1	1	1	1		0.0213367	0.00672571	0.00122261	0.000687023	0.00596614	0.00685056	1	1	1	1
PIGU	0.005	8e-05	0.5	0.993	0.424	0.445	0.653	0.731	0.71	0.821		0.0213367	0.0014124	0.936634	1	0.909604	0.955254	1	1	1	1
GPN2	0.005	0.282	0.333	0.823	0.005	0.997	0.963	0.749	0.996	0.595		0.0213367	0.65856	0.712995	1	0.0181276	1	1	1	1	1
SLCO2B1	0.005	0.971	0.997	0.041	0.01	0.852	0.99	0.938	0.763	0.99		0.0213367	1	1	0.12993	0.0316527	1	1	1	1	1
MCUB	0.005		0.01		1e-05		1		1	0.997		0.0213367		0.0352531		0.000293667		1		1	1
ENSGALG00000047864	0.005	0.835		0.971	0.978	0.768	0.573146	0.0001		0.558		0.0213367	1		1	1	1	1	0.00129497		1
COG4	0.005		0.928		0.026		0.011		0.001			0.0213367		1		0.0742496		0.0354733		0.00719693
MOGS	0.005	0.61	0.0002	0.444	0.001		0.0001		0.004			0.0213367	1	0.00293944	0.916934	0.00596614		0.00127745		0.0182136
PPIB	0.005		0.845		0.559		0.331		0.004			0.0213367		1		1		0.763574		0.0182136
ENSGALG00000042129	0.005		0.912	1e-07	0.747	0.598	0.99	1.11111e-07	0.005			0.0213367		1	7.5e-06	1	1	1	2.52276e-06	0.0211898
HSD11B2	0.005		0.004		0.001		0.003		0.005			0.0213367		0.0187633		0.00596614		0.0130723		0.0211898
SYT7	0.005	0.001	0.022	0.255	0.96	0.955	0.975	0.017	0.011			0.0213367	0.00672571	0.0658853	0.638564	1	1	1	0.0558432	0.0384283
SWI5	0.005		0.843	0.527495	0.56		0.906		0.47			0.0213367		1	0.995825	1		1		0.978964
EARS2	0.005	0.012	0.999	0.051	0.694	0.212	0.45	0.963	0.69			0.0213367	0.040087	1	0.157624	1	0.557669	0.934667	1	1
ENSGALG00000049239	0.005	0.003	0.946	0.051	0.941	0.002	0.851	0.999	0.991			0.0213367	0.0148154	1	0.157624	1	0.0108271	1	1	1
DDX41	0.005		0.007		0.001		0.004		0.792			0.0213367		0.0273166		0.00596614		0.0163023		1
PNPLA6	0.005	0.867337	0.83		0.57	0.901	0.9		0.91			0.0213367	1	1		1	1	1		1
MFSD12	0.005	0.892										0.0213367	1
SF3A3	0.00500626		0.201	0.902	0.993	0.806	1	0.498	0.003	0.049		0.0213417		0.477518	1	1	1	1	1	0.0151698	0.167682
MVP	0.006	0.001	0.0001	8e-05	1	0.0001	0.003	0.974	0.001	1e-07		0.0242904	0.00672571	0.00173166	0.00211268	1	0.00158099	0.0130723	1	0.00719693	7.65441e-06
NKIRAS2	0.006	0.003	1	0.0002	0.001	1	0.001	1.11111e-07	0.006	0.001		0.0242904	0.0148154	1	0.00361446	0.00596614	1	0.0061284	2.52276e-06	0.0240684	0.00958564
ADH4	0.006	0.967	1	0.997	0.002	0.876	0.002	1.11111e-07	0.542	0.002		0.0242904	1	1	1	0.00929815	1	0.00982997	2.52276e-06	1	0.0144183
STRADA	0.006	0.187	0.012	0.857	0.001	0.995	0.0003	0.001	0.974	0.002		0.0242904	0.475718	0.0402657	1	0.00596614	1	0.00302047	0.00641843	1	0.0144183
NAT9	0.006	0.967	0.223	0.643	0.935	0.003	0.973	0.877	0.747	0.002		0.0242904	1	0.52143	1	1	0.0143837	1	1	1	0.0144183
ATP5C1	0.006	0.92	1	0.013	0.893	0.971	0.002	0.878	0.006	0.003		0.0242904	1	1	0.0499573	1	1	0.00982997	1	0.0240684	0.0189044
NDUFS8	0.006	0.987	0.971	0.989	0.0001	1e-07	0.778	0.807	0.003	0.007		0.0242904	1	1	1	0.0015503	4.75769e-06	1	1	0.0151698	0.0335189
WDFY2	0.006		0.129	0.994	0.992	0.81	0.874	0.0002	0.976	0.01		0.0242904		0.327451	1	1	1	1	0.00231121	1	0.0425593
ATG101	0.006	0.0003	0.005	0.786	0.001	0.924	0.009	0.0007	0.94	0.022		0.0242904	0.00367812	0.0218696	1	0.00596614	1	0.0302047	0.00641843	1	0.0794105
LASP1	0.006	0.017	1	0.002	0.321	0.827	1	0.0002	1e-07	0.031		0.0242904	0.0536914	1	0.0145631	0.74454	1	1	0.00231121	6.7e-06	0.10873
RAB5B	0.006	0.492	0.006		0.001	0.35824	0.917	0.688	0.911	0.139		0.0242904	0.964604	0.0247151		0.00596614	0.831022	1	1	1	0.428611
PHPT1	0.006	0.682	0.966	0.527	0.937	0.494	0.434	0.498	0.405	0.178		0.0242904	1	1	0.995825	1	1	0.914989	1	0.896672	0.531244
NDUFB1	0.006	0.98	0.002	0.012	0.004	0.793	0.0003	0.0001	0.003	0.258		0.0242904	1	0.0118293	0.0472028	0.0154674	1	0.00302047	0.00129497	0.0151698	0.701981
ENSGALG00000033452	0.006	0.565	0.003	1e-07	0.978	0.982	0.0023	1.11111e-07	0.01	0.377		0.0242904	1	0.0154608	7.5e-06	1	1	0.011216	2.52276e-06	0.0353962	0.901785
PSMF1	0.006	0.001	0.905	0.002	0.182	0.881	0.957	0.992	0.001	0.401		0.0242904	0.00672571	1	0.0145631	0.469065	1	1	1	0.00719693	0.936807
PHOSPHO1	0.006	0.001	0.003	6e-05	1.11111e-07	0.996	1e-07	1.11111e-07	1e-07	1		0.0242904	0.00672571	0.0154608	0.00171975	5.54088e-06	1	3.18636e-06	2.52276e-06	6.7e-06	1
CYB5R1	0.006		0.431	0.497	1	0.266	0.037	0.002	1e-07	0.803		0.0242904		0.852909	0.973661	1	0.667428	0.106245	0.0107599	6.7e-06	1
OAF	0.006	0.58	2e-06	0.002	0.674	0.57	0.0013	0.288	1e-07	0.836		0.0242904	1	9.99498e-05	0.0145631	1	1	0.00778889	0.702153	6.7e-06	1
OSTC	0.006	0.003	0.259	0.003	0.0001	0.004	0.006	0.002	3e-05	0.725		0.0242904	0.0148154	0.588543	0.0189607	0.0015503	0.0179927	0.0219491	0.0107599	0.000852727	1
ENSGALG00000050178	0.006	0.002	0.0002	1e-05	0.002	0.875	0.0003	0.891	0.001	0.626		0.0242904	0.0110516	0.00293944	0.000412844	0.00929815	1	0.00302047	1	0.00719693	1
ARHGAP30	0.006	0.00011	0.959	0.02	0.001	0.975	0.928	0.002	0.002	0.987		0.0242904	0.00155988	1	0.0703675	0.00596614	1	1	0.0107599	0.0115565	1
SURF2	0.006	0.542	0.842	2e-05	0.865	0.999	0.79	0.005	0.004	0.742		0.0242904	1	1	0.000687023	1	1	1	0.0210367	0.0182136	1
COQ3	0.006	0.976	0.006	0.931	0.004	0.987	0.369	0.976	0.005	0.988		0.0242904	1	0.0247151	1	0.0154674	1	0.82543	1	0.0211898	1
TIMP2	0.006	4.28571e-07	0.919	0.003	0.017	0.011	0.002	1	0.224	1		0.0242904	1.35115e-05	1	0.0189607	0.0503147	0.0381416	0.00982997	1	0.575649	1
SAMM50	0.006	0.00011	0.914	0.001	0.007	0.663	0.547	0.75	0.251	0.818		0.0242904	0.00155988	1	0.00889328	0.0235232	1	1	1	0.628114	1
ENSGALG00000027696	0.006	0.837	0.74	1e-07	0.967	0.489	0.997	1.11111e-07	0.788	0.913		0.0242904	1	1	7.5e-06	1	1	1	2.52276e-06	1	1
SMIM3	0.006	0.001	9e-05	0.009	0.024	0.919	0.001	2e-06	0.932	0.837		0.0242904	0.00672571	0.00173166	0.0386819	0.0689853	1	0.0061284	4.2595e-05	1	1
PCCB	0.006	0.99	0.006	0.692	0.941	0.783	0.838	0.00013	0.991	0.575		0.0242904	1	0.0247151	1	1	1	1	0.00165437	1	1
ECHDC2	0.006	0.001	0.004	1e-05	0.005	0.97	0.0003	0.0005	0.986	0.997		0.0242904	0.00672571	0.0187633	0.000412844	0.0181276	1	0.00302047	0.00504305	1	1
TEPSIN	0.006	0.866	0.863	0.876	0.003	0.999	0.951	0.002	0.539	0.969		0.0242904	1	1	1	0.0125063	1	1	0.0107599	1	1
NPC2	0.006	0.0004	0.007	0.581	0.0013	0.0002	0.715	0.006	0.995	0.678		0.0242904	0.00461569	0.0273166	1	0.00769518	0.00278761	1	0.0243688	1	1
ENSGALG00000052199	0.006	1	0.008	1e-07	0.643	0.002	0.002	0.008	0.991	0.891		0.0242904	1	0.0300703	7.5e-06	1	0.0108271	0.00982997	0.0304745	1	1
ENSGALG00000015461	0.006	0.067	0.933	0.001	0.002	0.418	0.003	0.058	0.728	0.722		0.0242904	0.18911	1	0.00889328	0.00929815	0.914756	0.0130723	0.176569	1	1
SLC48A1	0.006	0.003	0.901	0.913	0.739	0.99	0.952	0.122	0.532	0.982		0.0242904	0.0148154	1	1	1	1	1	0.347781	1	1
ATOX1	0.006	4.28571e-07	0.998	0.261	0.001	0.94	0.003	0.993	0.825	0.974		0.0242904	1.35115e-05	1	0.649972	0.00596614	1	0.0130723	1	1	1
HYAL2	0.006	0.739	0.013	0.266	0.001	0.895	0.959	0.685	0.733	0.982		0.0242904	1	0.0427169	0.658054	0.00596614	1	1	1	1	1
ILVBL	0.006		0.994		5e-06		0.002		1e-05			0.0242904		1		0.000177383		0.00982997		0.000349565
SCP2	0.006	0.83	0.116	0.349	0.992		0.999	0.799	0.0004			0.0242904	1	0.29774	0.78999	1		1	1	0.0055861
PMM2	0.006		0.065	0.868	0.996	0.089	0.003		0.001			0.0242904		0.175458	1	1	0.262595	0.0130723		0.00719693
RBBP4	0.006		0.004		0.001		0.995		0.005			0.0242904		0.0187633		0.00596614		1		0.0211898
ORMDL2	0.006	0.826827	0.972		0.63		0.904		0.006			0.0242904	1	1		1		1		0.0240684
SET	0.006		0.912	0.842	0.897	0.649	0.726	0.693	0.142			0.0242904		1	1	1	1	1	1	0.391369
CALB1	0.006		0.028		1	0.527	1	0.0011	1			0.0242904		0.0816726		1	1	1	0.00702528	1
CENPX	0.006		0.764		0.69		0.013		0.98			0.0242904		1		1		0.0407285		1
RAB24	0.006		0.007		0.003		0.979		0.998			0.0242904		0.0273166		0.0125063		1		1
REXO2	0.006		0.158		0.271		0.987		0.876			0.0242904		0.39155		0.652622		1		1
SMCO4	0.006		0.179856		0.783		0.737		0.6			0.0242904		0.436194		1		1		1
ENSGALG00000049505	0.006	0.951			0.135	0.755	0.124	0.985				0.0242904	1			0.356627	1	0.333521	1
HIST1H3H	0.006	0.998	0.987	0.023								0.0242904	1	1	0.0788271
CBY1	0.006	0.698	0.011	0.954								0.0242904	1	0.0378496	1
ENSGALG00000007530	0.007	0.558			1	0.0002	1	1e-05	0.058	1.11111e-06		0.0270305	1			1	0.00278761	1	0.000174122	0.172074	8.2619e-05
CALU	0.007	1	0.017	1	0.006	0.0002	0.0002	0.001	0.003	1e-05		0.0270305	1	0.0530904	1	0.0208933	0.00278761	0.0022477	0.00641843	0.0151698	0.000409843
BLCAP	0.007	0.079	1e-07	0.943	0.939		0.002	0.022	0.001	0.001		0.0270305	0.220165	5.97013e-06	1	1		0.00982997	0.0705588	0.00719693	0.00958564
WBP2NL	0.007	0.063	0.007	0.004	0.003	0.644	1e-05	0.731	0.004	0.001		0.0270305	0.178105	0.0273166	0.022756	0.0125063	1	0.000219063	1	0.0182136	0.00958564
ENSGALG00000040646	0.007	0.946	0.002	0.426	0.0002	0.7	0.0011	0.001	0.004	0.002		0.0270305	1	0.0118293	0.898313	0.00268325	1	0.00669067	0.00641843	0.0182136	0.0144183
GDPD2	0.007	0.008	0.001	0.882	0.548	0.996	0.971	0.88	0.006	0.002		0.0270305	0.0294557	0.00740999	1	1	1	1	1	0.0240684	0.0144183
GTPBP4	0.007		0.216	0.891	0.994	0.004	0.414	0.502	0.74	0.002		0.0270305		0.507385	1	1	0.0179927	0.886827	1	1	0.0144183
ENSGALG00000051266	0.007	0.01	0.38	0.003	0.896794	0.005	0.712	0.974	0.944	0.002		0.0270305	0.0348225	0.781593	0.0189607	1	0.0211815	1	1	1	0.0144183
GBF1	0.007	0.328	0.382	0.525	0.512	0.847	0.186	0.457	0.002	0.003		0.0270305	0.733947	0.784653	0.995825	1	1	0.480464	0.966111	0.0115565	0.0189044
SREBF1	0.007	4.28571e-07	0.929	0.785	0.989	0.009	0.976	0.001	0.262	0.003		0.0270305	1.35115e-05	1	1	1	0.0323164	1	0.00641843	0.650435	0.0189044
NAA50	0.007	0.113		0.463	0.001	0.985	0.253	0.375	0.944	0.005		0.0270305	0.305984		0.943614	0.00596614	1	0.619303	0.847326	1	0.026691
HKDC1	0.007	0.002	0.0001	0.0001	1.11111e-07	0.003	0.005	0.0003	0.641	0.006		0.0270305	0.0110516	0.00173166	0.00211268	5.54088e-06	0.0143837	0.0190748	0.00320788	1	0.0301157
MRPS18A	0.007	0.934	0.901	0.969	0.482	0.968	0.008	0.641	0.989	0.006		0.0270305	1	1	1	0.986011	1	0.0274734	1	1	0.0301157
ENSGALG00000001049	0.007	0.765	0.002	0.008	0.003	0.993	0.002	0.492	0.0001	0.007		0.0270305	1	0.0118293	0.0358566	0.0125063	1	0.00982997	1	0.00180385	0.0335189
ENSGALG00000052348	0.007	0.996	0.954	0.021	0.759	0.035	0.008	0.995	0.974	0.014		0.0270305	1	1	0.0733126	1	0.108645	0.0274734	1	1	0.0554144
PEX11G	0.007	0.002	0.002	0.043	0.001	0.93	0.993	0.517	0.841	0.014		0.0270305	0.0110516	0.0118293	0.135599	0.00596614	1	1	1	1	0.0554144
KPTN	0.007	1	1	0.009		0.137		0.006		0.025		0.0270305	1	1	0.0386819		0.383631		0.0243688		0.0891267
CDH15	0.007		0.855	0.008	0.777	0.527	0.936	0.54	0.337	0.053		0.0270305		1	0.0358566	1	1	1	1	0.785031	0.180422
EMC3	0.007	0.958	0.315	0.927	3e-05	0.993	0.001	0.961	0.932	0.116		0.0270305	1	0.684336	1	0.000711121	1	0.0061284	1	1	0.367486
RNASEL	0.007		0.002	0.987	0.944	0.487	0.001	0.891	0.996	0.132		0.0270305		0.0118293	1	1	1	0.0061284	1	1	0.410921
SIK1	0.007				0.537	0.416	0.563	0.018	0.309	0.198		0.0270305				1	0.912802	1	0.0585682	0.739079	0.580287
NPLOC4	0.007	0.565	0.003	0.001	0.859	0.571	0.527	0.998	0.001	0.208		0.0270305	1	0.0154608	0.00889328	1	1	1	1	0.00719693	0.598474
STIM1	0.007	0.984	0.429	0.671	0.722	0.968	0.622	0.586	0.997	0.223		0.0270305	1	0.850782	1	1	1	1	1	1	0.633578
FBXO31	0.007	0.617	0.84	0.022	0.928	0.74	0.736	0.402	0.932	0.228		0.0270305	1	1	0.0759202	1	1	1	0.885809	1	0.645318
ZNF142	0.007	0.445	0.681	0.996			0.999	0.772	0.00102459	0.323		0.0270305	0.910368	1	1			1	1	0.00735509	0.818906
MMP15	0.007	0.502	1	0.215	2e-05	0.814	1e-05	0.738	0.0007	0.946		0.0270305	0.976412	1	0.561521	0.000515707	1	0.000219063	1	0.00719693	1
COX7A2L	0.007	0.011	0.684	0.001	0.001	0.99	0.959	0.96	0.001	0.785		0.0270305	0.0375638	1	0.00889328	0.00596614	1	1	1	0.00719693	1
LMAN2	0.007	0.995	0.65	0.004	0.31	0.928	0.002	0.96	0.005	0.976		0.0270305	1	1	0.022756	0.72443	1	0.00982997	1	0.0211898	1
TMEM14A	0.007	0.935	0.48	0.374	0.335	0.007	0.421	0.736	0.013	0.737		0.0270305	1	0.912933	0.825405	0.769917	0.0269961	0.897024	1	0.043916	1
TBRG4	0.007	0.293	0.537	0.001	0.998	0.0011	0.936	0.00012	0.191	0.666		0.0270305	0.676198	0.971885	0.00889328	1	0.00749697	1	0.00153469	0.505145	1
MAP2K3	0.007	0.71	0.004	0.026	0.004	0.971	0.991	0.889	0.428	0.95		0.0270305	1	0.0187633	0.0875093	0.0154674	1	1	1	0.928956	1
SNX10	0.007	0.007		0.776	0.912	0.627	0.921	1.11111e-07	0.938	0.918		0.0270305	0.0269836		1	1	1	1	2.52276e-06	1	1
DQX1	0.007	0.002	0.818	0.024	0.012	0.0017	0.005	0.001	0.989	0.957		0.0270305	0.0110516	1	0.0817562	0.0370082	0.0108271	0.0190748	0.00641843	1	1
HELZ2	0.007	0.947	0.942	0.905	0.017	0.001	0.011	0.001	0.996	0.863		0.0270305	1	1	1	0.0503147	0.00685056	0.0354733	0.00641843	1	1
COPG1	0.007	0.481	0.995	0.333	0.0008	0.997	0.729	0.002	0.827	0.482		0.0270305	0.950426	1	0.766104	0.00596614	1	1	0.0107599	1	1
SNX11	0.007	1	0.729	0.001	0.957	0.85	0.979	0.01	0.915	0.935		0.0270305	1	1	0.00889328	1	1	1	0.0364756	1	1
CRLS1	0.007	0.901	0.98	0.97	0.759	0.578	0.995	0.021	0.604	0.886		0.0270305	1	1	1	1	1	1	0.0674776	1	1
ENSGALG00000029674	0.007	0.723	0.725	0.811	0.011	0.67	0.645	0.407	0.773238	0.804		0.0270305	1	1	1	0.0343856	1	1	0.890734	1	1
TK1	0.007	0.953	0.272	0.464	9e-05	0.428	0.001	0.582	0.892	0.703		0.0270305	1	0.611734	0.943942	0.0015503	0.930467	0.0061284	1	1	1
RIC8A	0.007	0.636	0.002	0.946	0.689	0.115	0.858	0.653	0.953	0.669		0.0270305	1	0.0118293	1	1	0.330826	1	1	1	1
HARS	0.007	0.288	0.95	0.984	0.079	0.54	0.928	0.997	0.581	0.54		0.0270305	0.669472	1	1	0.214481	1	1	1	1	1
TRAPPC6A	0.007	0.005	0.238	0.921	0.987	0.498	0.721	0.553	0.883	0.978		0.0270305	0.0212711	0.550622	1	1	1	1	1	1	1
RNASE6	0.007		0.001		0.001		1		0.001			0.0270305		0.00740999		0.00596614		1		0.00719693
ENSGALG00000028573	0.007		0.004		0.0001		0.002		0.332			0.0270305		0.0187633		0.0015503		0.00982997		0.776276
CTU2	0.007		0.003		0.215		0.706		0.46			0.0270305		0.0154608		0.540928		1		0.969618
NAPA	0.007		0.005	0.001	0.815		0.022		0.972			0.0270305		0.0218696	0.00889328	1		0.0650374		1
LSM3	0.007		0.801		0.993		0.041		0.943			0.0270305		1		1		0.117191		1
PCP4L1	0.007		0.997	0.587	0.943		0.953		0.997			0.0270305		1	1	1		1		1
KDELR3	0.007		0.006		0.751		0.963		0.992			0.0270305		0.0247151		1		1		1
HMGCS2	0.008	1	0.0001	0.002			0.0004		1	1e-07		0.0297916	1	0.00173166	0.0145631			0.00382799		1	7.65441e-06
RDM1	0.008	0.378	0.0001	2.5e-06	0.001	1e-05	0.001	0.0001	0.001	5e-06		0.0297916	0.816841	0.00173166	0.00015	0.00596614	0.000287674	0.0061284	0.00129497	0.00719693	0.000265561
SSR2	0.008	3e-05	0.001	1	1	5e-06	0.0001	1	0.002	6e-05		0.0297916	0.000575707	0.00740999	1	1	0.000174225	0.00127745	1	0.0115565	0.00187006
RHOA	0.008	1e-05	0.014	0.975	0.006	0.335	0.005	0.0001	1.25e-06	0.001		0.0297916	0.000216626	0.0452906	1	0.0208933	0.795002	0.0190748	0.00129497	7.64674e-05	0.00958564
LSM4	0.008	1e-05	1e-07	0.011	0.0001	0.001	1	0.015	2e-06	0.0006		0.0297916	0.000216626	5.97013e-06	0.0443151	0.0015503	0.00685056	1	0.0501687	0.000105196	0.00958564
FTH1	0.008	0.014	0.206	5e-06	0.772	8e-05	0.032	0.001	0.129	0.001		0.0297916	0.0454775	0.48688	0.000252809	1	0.00158099	0.0924554	0.00641843	0.359056	0.00958564
PIGT	0.008	3.33333e-06	0.982	0.988	0.014	0.002	0.72	0.002	0.921	0.001		0.0297916	9.49194e-05	1	1	0.0423606	0.0108271	1	0.0107599	1	0.00958564
MTO1	0.008	0.963	0.681	0.996	0.819	0.911	0.984	0.002	0.554	0.001		0.0297916	1	1	1	1	1	1	0.0107599	1	0.00958564
ENSGALG00000006092	0.008			0.918	0.569	1e-07	0.993	2.5e-06	0.015	0.002		0.0297916			1	1	4.75769e-06	1	5.1747e-05	0.0494262	0.0144183
ENSGALG00000026607	0.008	0.001	0.002	0.062	0.001		0.971	0.002	0.002	0.003		0.0297916	0.00672571	0.0118293	0.188896	0.00596614		1	0.0107599	0.0115565	0.0189044
TBC1D20	0.008	0.994	0.863	0.79	0.207	0.865	0.828	0.565	0.182	0.003		0.0297916	1	1	1	0.523792	1	1	1	0.485448	0.0189044
USP36	0.008	0.006	0.001	0.042	0.0004	0.008	0.898	0.996	0.795	0.003		0.0297916	0.0239932	0.00740999	0.132818	0.00460654	0.0296732	1	1	1	0.0189044
HN1L	0.008	0.538	1	0.001	1.11111e-07	1.25e-06	1	0.042	1	0.021		0.0297916	1	1	0.00889328	5.54088e-06	5.67431e-05	1	0.129855	1	0.0764906
UBTF	0.008	0.9	0.758	0.905	0.006	0.924	0.001	0.825	0.781	0.419		0.0297916	1	1	1	0.0208933	1	0.0061284	1	1	0.959057
AP2M1	0.008	0.001	0.0002	0.004	1.11111e-07	0.008	1e-07	0.879	1e-07	0.975		0.0297916	0.00672571	0.00293944	0.022756	5.54088e-06	0.0296732	3.18636e-06	1	6.7e-06	1
RPL14	0.008	0.902	0.997	0.985	0.001	0.684	0.001	0.969	0.003	0.985		0.0297916	1	1	1	0.00596614	1	0.0061284	1	0.0151698	1
PSMC2	0.008	0.961	0.011	0.0002	0.006	0.915	0.0005	2e-05	0.005	0.833		0.0297916	1	0.0378496	0.00361446	0.0208933	1	0.0045892	0.000325174	0.0211898	1
PLA2G2E	0.008	1	0.001	1	0.001	1	1e-07	1	0.007	1		0.0297916	1	0.00740999	1	0.00596614	1	3.18636e-06	1	0.0268182	1
BAAT	0.008	0.0001	1	0.005	0.002	0.777	0.004	0.001	0.01	0.999		0.0297916	0.00143242	1	0.026533	0.00929815	1	0.0163023	0.00641843	0.0353962	1
CTSA	0.008	1	0.004	1e-07	0.003	0.008	0.004	0.486	0.014	0.633		0.0297916	1	0.0187633	7.5e-06	0.0125063	0.0296732	0.0163023	1	0.0468442	1
NFKBIZ	0.008	0.008	0.697	0.03	0.496	2e-05	0.935	0.004	0.108	0.752		0.0297916	0.0294557	1	0.0982533	1	0.000515417	1	0.0178185	0.306363	1
TRIM54	0.008	4.28571e-07	0.967	1e-07	0.985	5e-06	0.957	5e-06	0.714	0.545		0.0297916	1.35115e-05	1	7.5e-06	1	0.000174225	1	9.57993e-05	1	1
PPARD	0.008	0.547	0.003	0.865	0.788	0.615	0.111	0.014	0.597	0.536		0.0297916	1	0.0154608	1	1	1	0.301739	0.0473465	1	1
CSTB	0.008	0.012	0.672	0.982	0.069	0.993	1e-07	0.577	0.635	0.672		0.0297916	0.040087	1	1	0.189177	1	3.18636e-06	1	1	1
AUP1	0.008	0.898	0.87	0.962	0.998		0.001	0.64	0.983	0.839		0.0297916	1	1	1	1		0.0061284	1	1	1
GNG5	0.008	0.662	0.123	0.207	1.5006e-05	0.786	0.007	0.686	0.961	0.953		0.0297916	1	0.31378	0.545375	0.000435834	1	0.0246738	1	1	1
PARP4	0.008		0.698	0.213	0.0003	0.988	0.316	0.656	0.682	0.821		0.0297916		1	0.557438	0.00363716	1	0.738079	1	1	1
SPDEF	0.008	0.786	1e-07	0.978	0.001	0.004	1	0.699	0.807	0.824		0.0297916	1	5.97013e-06	1	0.00596614	0.0179927	1	1	1	1
DNM2	0.008	0.006	0.003	1e-06	0.001	0.011	0.892	0.79	0.998	0.999		0.0297916	0.0239932	0.0154608	7.37705e-05	0.00596614	0.0381416	1	1	1	1
TOP2A	0.008	0.875	0.004	0.94	0.979	0.478	0.987	0.886	0.926	0.999		0.0297916	1	0.0187633	1	1	0.999216	1	1	1	1
PTPN7	0.008	0.892	0.002	6e-05	0.953	0.552	0.996	0.621	0.775	0.893		0.0297916	1	0.0118293	0.00171975	1	1	1	1	1	1
INSR	0.008	0.953	0.872	0.694	0.954	0.941	0.941	0.76	0.612	0.636		0.0297916	1	1	1	1	1	1	1	1	1
PPP2R5D	0.008	0.458	0.729	0.59	0.967	0.75	0.813	0.918	0.958	0.672		0.0297916	0.9257	1	1	1	1	1	1	1	1
THEMIS2	0.008	0.639	0.001	0.895		0.016	0.882	0.01		0.936		0.0297916	1	0.00740999	1		0.0528491	1	0.0364756		1
PSMB3	0.008	0.394	0.015	0.744	0.557	0.139	0.424	0.262	0.695			0.0297916	0.837072	0.047952	1	1	0.388791	0.900338	0.657744	1
XBP1	0.008		0.681		0.402		1e-07		0.771			0.0297916		1		0.877725		3.18636e-06		1
ODC1	0.008		0.051		1	0.281	0.901		0.798			0.0297916		0.140303		1	0.697636	1		1
OPA3	0.008	0.659	0.02	0.965		0.595117	0.291					0.0297916	1	0.0607266	1		1	0.691202
TXNDC17	0.00813835	0.003	0.980827	0.996	0.799	0.843	0.882883	0.961	0.992	0.872		0.0302799	0.0148154	1	1	1	1	1	1	1	1
PECR	0.009	0.96	0.013		1	0.0007	0.0003	0.007	0.008	1e-07		0.0324186	1	0.0427169		1	0.00685056	0.00302047	0.0275405	0.0296211	7.65441e-06
UBE2H	0.009	0.689	0.567	0.826	0.006	0.302	0.106	2e-05	0.874	1e-07		0.0324186	1	0.998276	1	0.0208933	0.736106	0.288988	0.000325174	1	7.65441e-06
ZNF511	0.009	3e-05	0.002	0.0008	0.996	0.002	0.998	0.001	0.357	3e-05		0.0324186	0.000575707	0.0118293	0.00889328	1	0.0108271	1	0.00641843	0.815752	0.00106224
TRAPPC3	0.009	0.528	0.02	0.022	0.011	1e-07	0.01	0.988	0.009	9e-05		0.0324186	1	0.0607266	0.0759202	0.0343856	4.75769e-06	0.0328915	1	0.0324901	0.00228289
DDHD2	0.009	0.004	0.0002	0.001	0.0004	0.0005	0.002	1.11111e-07	1	0.0001		0.0324186	0.0182717	0.00293944	0.00889328	0.00460654	0.00615423	0.00982997	2.52276e-06	1	0.00228289
IFNGR2	0.009	0.858	0.278	0.539	1	0.001	0.003	0.16	0.001	0.0002		0.0324186	1	0.621579	1	1	0.00685056	0.0130723	0.439339	0.00719693	0.00395817
ATP5PF	0.009	1	0.0007	0.001	0.013	0.001	0.001	0.001	0.744	0.001		0.0324186	1	0.00740999	0.00889328	0.0396984	0.00685056	0.0061284	0.00641843	1	0.00958564
CTSC	0.009	0.763	0.151	0.03	0.002	0.001	0.0026	0.001	0.985	0.001		0.0324186	1	0.376028	0.0982533	0.00929815	0.00685056	0.0126131	0.00641843	1	0.00958564
FAM192A	0.009	0.867	0.042	0.835	0.001	0.004	0.002	0.353	0.0002	0.002		0.0324186	1	0.117299	1	0.00596614	0.0179927	0.00982997	0.809685	0.00310939	0.0144183
MTG1	0.009	0.002	0.005	0.002	0.995	2e-05	0.997	1	0.006	0.002		0.0324186	0.0110516	0.0218696	0.0145631	1	0.000515417	1	1	0.0240684	0.0144183
TMEM33	0.009				0.001	0.798	0.005	0.006	0.005	0.004		0.0324186				0.00596614	1	0.0190748	0.0243688	0.0211898	0.0229043
CFD	0.009	0.001	1	1	0.977	1	0.835	1	1	0.004		0.0324186	0.00672571	1	1	1	1	1	1	1	0.0229043
CDC25B	0.009	0.942	0.02	0.022	0.424	0.154	0.818	0.957	0.965	0.034		0.0324186	1	0.0607266	0.0759202	0.909604	0.424272	1	1	1	0.118692
MECR	0.009	0.525	0.873	0.001		0.904	0.997	0.746	0.336	0.157		0.0324186	1	1	0.00889328		1	1	1	0.78335	0.477454
ACOT13	0.009		0.002		0.003	0.965	0.943	0.03	0.004	0.207		0.0324186		0.0118293		0.0125063	1	1	0.0940511	0.0182136	0.596586
NFKB2	0.009	0.362	0.992	0.22	0.991	0.895	0.615	0.014	0.916	0.322		0.0324186	0.791959	1	0.572585	1	1	1	0.0473465	1	0.816769
ARRDC1	0.009	0.002	0.978	0.369	0.592	0.325	0.001	0.86	0.378	0.444		0.0324186	0.0110516	1	0.817578	1	0.779874	0.0061284	1	0.851976	0.9957
ZNF706	0.009	0.912	0.812625	0.547	1.11111e-07	0.783	0.029	0.995	1e-07	0.975		0.0324186	1	1	1	5.54088e-06	1	0.0841781	1	6.7e-06	1
ABHD6	0.009	0.891	0.003	0.0001	1	0.0003	0.001	0.005	0.001	0.508		0.0324186	1	0.0154608	0.00211268	1	0.0039374	0.0061284	0.0210367	0.00719693	1
PLPP6	0.009	0.998	0.002	0.005	0.0002	0.782	0.0004	0.483	0.002	0.993		0.0324186	1	0.0118293	0.026533	0.00268325	1	0.00382799	0.998549	0.0115565	1
FARSB	0.009	0.068	0.002	0.966	0.997	0.002	0.004	0.93	0.002	0.987		0.0324186	0.191626	0.0118293	1	1	0.0108271	0.0163023	1	0.0115565	1
ITGB2	0.009	0.75	0.541	0.714	0.873	0.983	0.811	0.004	0.885	0.754		0.0324186	1	0.976051	1	1	1	1	0.0178185	1	1
ENSGALG00000002043	0.009	0.0002	0.902	0.971	0.001	5e-05	0.001	0.608	0.997	0.994		0.0324186	0.00254029	1	1	0.00596614	0.00110942	0.0061284	1	1	1
TCEA1	0.009	0.305		0.234	0.908	0.003	0.009	0.721	0.759	0.844		0.0324186	0.697962		0.600342	1	0.0143837	0.0302047	1	1	1
RPL36	0.009	0.741	0.262	0.736	0.44	0.1	0.35	0.958	0.995	0.786		0.0324186	1	0.594479	1	0.931454	0.292781	0.793692	1	1	1
ZFAND2A	0.009	0.004	0.001	0.004	0.001	0.996	0.85	0.986	0.948	0.589		0.0324186	0.0182717	0.00740999	0.022756	0.00596614	1	1	1	1	1
YRDC	0.009		0.942	0.997	0.013		0.572		7e-05			0.0324186		1	1	0.0396984		1		0.00172035
KLHDC3	0.009	0.252556	0.86		0.74		0.989		0.008			0.0324186	0.606238	1		1		1		0.0296211
ENSGALG00000044002	0.009		0.815		0.633				0.313			0.0324186		1		1				0.745162
GABPB2	0.009		0.995		0.011	0.993	0.624	0.019	0.93			0.0324186		1		0.0343856	1	1	0.0615887	1
GRAMD2A	0.009	0.008	0.465				0.093591					0.0324186	0.0294557	0.895144				0.257789
PATL2	0.009	0.002	0.003	0.827	0.479	0.606607	0.953					0.0324186	0.0110516	0.0154608	1	0.981774	1	1
URAH	0.009		0.003		0.017		0.926					0.0324186		0.0154608		0.0503147		1
ESPL1	0.009	0.974	0.95	0.005								0.0324186	1	1	0.026533
MT3	0.01	0.921	0.012	0.967				0.583		1.42857e-06		0.0353807	1	0.0402657	1				1		0.000103274
CD8A	0.01	0.001	0.007	0.006	0.0001	0.0003	0.001	1	0.001	0.0003		0.0353807	0.00672571	0.0273166	0.0299003	0.0015503	0.0039374	0.0061284	1	0.00719693	0.00559677
COMMD8	0.01	0.548	0.809		0.448	0.385	0.005	0.927	0.001	0.004		0.0353807	1	1		0.938616	0.870649	0.0190748	1	0.00719693	0.0229043
GTPBP1	0.01	0.004	0.974	0.0002	0.86	0.951	0.923	0.58	0.953	0.02		0.0353807	0.0182717	1	0.00361446	1	1	1	1	1	0.0735169
SLC25A14	0.01	0.416	0.825	0.575	0.634	0.001	0.546	0.005	0.002	0.045		0.0353807	0.869684	1	1	1	0.00685056	1	0.0210367	0.0115565	0.154502
CFDP1	0.01	0.63	0.934	0.458	0.467	0.784	0.414	0.958	0.651	0.085		0.0353807	1	1	0.937671	0.963906	1	0.886827	1	1	0.280016
ENSGALG00000003428	0.01	0.209	0.01	0.999	0.959	0.336	0.969	0.3	0.677	0.143		0.0353807	0.522648	0.0352531	1	1	0.796611	1	0.724555	1	0.439124
ENSGALG00000042572	0.01	0.001	0.965	0.539	0.986	0.56	0.007	0.915		0.36		0.0353807	0.00672571	1	1	1	1	0.0246738	1		0.880921
COX15	0.01	0.993	0.709	0.937	0.904	0.856	0.003	0.919	0.687	0.418		0.0353807	1	1	1	1	1	0.0130723	1	1	0.957189
UAP1	0.01	0.837	0.975	0.003	0.007	0.76	0.954	0.589	0.0004	0.96		0.0353807	1	1	0.0189607	0.0235232	1	1	1	0.0055861	1
NUDT16L1	0.01	0.589	0.937	0.011	0.886	0.919	0.382	0.758	0.0007	0.879		0.0353807	1	1	0.0443151	1	1	0.842413	1	0.00719693	1
ENSGALG00000028009	0.01	0.999	0.007	6e-05	0.864	0.975	0.984	1.11111e-07	0.002	0.968		0.0353807	1	0.0273166	0.00171975	1	1	1	2.52276e-06	0.0115565	1
CCL4	0.01	0.533	0.001	0.679	0.005	0.978	0.687	0.921	0.006	0.634		0.0353807	1	0.00740999	1	0.0181276	1	1	1	0.0240684	1
ATP5J2	0.01	0.526	0.0006	1e-07	0.005	0.346	0.002	0.005	0.009	0.971		0.0353807	1	0.00740999	7.5e-06	0.0181276	0.814079	0.00982997	0.0210367	0.0324901	1
ENSGALG00000051905	0.01		0.229		0.997		0.63	0.503	0.485	0.459		0.0353807		0.53356		1		1	1	0.99948	1
PHF5A	0.01	0.013	0.004	0.998	0.005	0.992	0.012	0.005	0.861	0.865		0.0353807	0.0428599	0.0187633	1	0.0181276	1	0.038193	0.0210367	1	1
ENSGALG00000000611	0.01	0.55	0.383	0.69	2e-05	0.98	0.966	0.997	0.499	0.566		0.0353807	1	0.785304	1	0.000515707	1	1	1	1	1
SZT2	0.01	0.598	0.96	0.029	0.007	0.001	0.977	0.655	0.002			0.0353807	1	1	0.0955344	0.0235232	0.00685056	1	1	0.0115565
ENSGALG00000052537	0.01	0.838	0.253	0.899				0.316				0.0353807	1	0.577192	1				0.74778
ENSGALG00000052084	0.01		0.000482684									0.0353807		0.00626294
PRCP	0.011	0.899	0.002	0.006	0.001	0.001	0.0001	1	1e-05	0.001		0.0381443	1	0.0118293	0.0299003	0.00596614	0.00685056	0.00127745	1	0.000349565	0.00958564
ADH6	0.011	1	0.001	1	0.002		1e-05	0.001	0.0001	0.001		0.0381443	1	0.00740999	1	0.00929815		0.000219063	0.00641843	0.00180385	0.00958564
HYOU1	0.011	0.94	0.006	0.403	0.001	0.332	0.005	5e-06	0.913	0.001		0.0381443	1	0.0247151	0.86646	0.00596614	0.792062	0.0190748	9.57993e-05	1	0.00958564
DNAJB12	0.011	0.001	0.0005	0.007	0.928	0.722	0.0001	0.984	0.92	0.0011		0.0381443	0.00672571	0.00626294	0.032881	1	1	0.00127745	1	1	0.010448
NUBP1	0.011	0.973	0.006	0.001	0.982	0.003	0.198	0.949	0.988	0.007		0.0381443	1	0.0247151	0.00889328	1	0.0143837	0.507025	1	1	0.0335189
PCYOX1	0.011	0.003	1e-05	0.002	0.002	0.006	1	0.743	0.001	0.009		0.0381443	0.0148154	0.000314863	0.0145631	0.00929815	0.0241759	1	1	0.00719693	0.0393655
TSC22D1	0.011		0.98	0.803	0.132		0.016	0.647	0.007	0.013		0.0381443		1	1	0.349575		0.0487123	1	0.0268182	0.0521704
SFPQ	0.011	0.824		0.743	0.829	0.818	0.569	0.199	0.567	0.362		0.0381443	1		1	1	1	1	0.529229	1	0.882534
DDX54	0.011	0.003	0.987	0.00014	0.003	0.988	5e-06	0.885	0.201	0.986		0.0381443	0.0148154	1	0.00287671	0.0125063	1	0.000129217	1	0.527379	1
EMC1	0.011	0.711	0.554	0.003	0.891	0.996	3e-05	0.988	0.331	0.56		0.0381443	1	0.98558	0.0189607	1	1	0.000573507	1	0.774903	1
ENSGALG00000039164	0.011	0.522	0.59	0.582	1	0.972	0.644	0.999	0.482	0.954		0.0381443	0.999556	1	1	1	1	1	1	0.994755	1
COL6A2	0.011	0.952	0.006	0.993	0.001	0.46	0.001	0.622	0.977	0.916		0.0381443	1	0.0247151	1	0.00596614	0.976439	0.0061284	1	1	1
SMIM19	0.011	0.484	0.659	0.654	0.845	0.905	0.93	0.541	0.858	0.971		0.0381443	0.954751	1	1	1	1	1	1	1	1
PDXP	0.011	0.908	0.305	0.23				0.976		0.472		0.0381443	1	0.667342	0.592105				1		1
OLFM4	0.011		0.041		0.034	0.191	0.001		0.003			0.0381443		0.114785		0.095547	0.508922	0.0061284		0.0151698
SLIRP	0.011		0.893		0.922		0.132		0.009			0.0381443		1		1		0.353007		0.0324901
ENSGALG00000036856	0.011								0.37931			0.0381443								0.85288
ENSGALG00000003517	0.011		0.789		0.003		0.005		0.813			0.0381443		1		0.0125063		0.0190748		1
KRT18	0.011		0.004		0.95		0.876		0.995			0.0381443		0.0187633		1		1		1
H1-10	0.011		0.013		0.78		0.966		0.805			0.0381443		0.0427169		1		1		1
UBTD1	0.011	0.645	0.909	0.902		0.778	0.031	0.594				0.0381443	1	1	1		1	0.0896124	1
GNG13	0.011		0.5	0.479								0.0381443		0.936634	0.955876
CD44	0.012		0.687	0.502		0.933	0.981	0.558	0.911	4e-05		0.0406019		1	0.97581		1	1	1	1	0.00129317
LITAF	0.012	0.016	1e-07	0.763	1.11111e-07	3.33333e-06	1	0.001	0.0001	0.001		0.0406019	0.0508515	5.97013e-06	1	5.54088e-06	0.000129869	1	0.00641843	0.00180385	0.00958564
FAM213A	0.012	0.095	0.00012		0.001	0.652	0.006	0.014	0.002	0.007		0.0406019	0.261658	0.00205071		0.00596614	1	0.0219491	0.0473465	0.0115565	0.0335189
SLC3A1	0.012	0.807	0.927	0.028	0.001	0.989	1	0.919	0.958	0.008		0.0406019	1	1	0.0927835	0.00596614	1	1	1	1	0.0363986
SELENBP1	0.012	0.881	0.006	0.0001	0.001	0.0013	0.958	0.012	1	0.009		0.0406019	1	0.0247151	0.00211268	0.00596614	0.00881151	1	0.0419878	1	0.0393655
ABHD14B	0.012	0.008	0.001	0.003	1	0.002	0.0001	0.00021	0.001	0.013		0.0406019	0.0294557	0.00740999	0.0189607	1	0.0108271	0.00127745	0.00241056	0.00719693	0.0521704
SLC25A20	0.012	0.939	0.571	0.951	0.45	0.59	0.838	0.994	0.212	0.139		0.0406019	1	1	1	0.940941	1	1	1	0.550848	0.428611
ARNT	0.012	0.777	0.736	0.242	0.011	0.004	0.0003	0.736	0.0003	0.166		0.0406019	1	1	0.616997	0.0343856	0.0179927	0.00302047	1	0.00439687	0.500597
CDK9	0.012	4.28571e-07	0.017	0.632	0.003	0.673	0.0001	0.812	0.016	0.2		0.0406019	1.35115e-05	0.0530904	1	0.0125063	1	0.00127745	1	0.052232	0.58352
PHETA1	0.012		0.865	0.364	0.001	0.784	0.654	0.87	0.941	0.26762		0.0406019		1	0.810891	0.00596614	1	1	1	1	0.718301
FTSJ3	0.012	0.006	6e-05	0.013	0.003	0.886	0.0006	0.998	3e-05	0.874		0.0406019	0.0239932	0.00142912	0.0499573	0.0125063	1	0.00536651	1	0.000852727	1
SIL1	0.012	0.991	0.001	0.527	0.001	0.322	0.993	0.493	0.005	0.653		0.0406019	1	0.00740999	0.995825	0.00596614	0.775307	1	1	0.0211898	1
ENSGALG00000015468	0.012	0.01	0.927	0.012	0.943	0.932	0.013	0.891	0.009	0.843		0.0406019	0.0348225	1	0.0472028	1	1	0.0407285	1	0.0324901	1
LIPT2	0.012	0.0006	0.753	0.01	0.001	0.845	1e-07	0.934	0.016	0.858		0.0406019	0.00651877	1	0.0415896	0.00596614	1	3.18636e-06	1	0.052232	1
UBXN6	0.012		0.462	0.691	0.98	0.995	0.0004	0.005	0.187	0.575		0.0406019		0.891984	1	1	1	0.00382799	0.0210367	0.496666	1
ASAP3	0.012	0.004	0.733	0.968	0.293	0.003	0.784	0.003	0.225	0.623		0.0406019	0.0182717	1	1	0.692355	0.0143837	1	0.0146144	0.577428	1
TCP1	0.012	0.962	0.961	0.177	0.852	0.747	0.442	0.869	0.668	0.889		0.0406019	1	1	0.478666	1	1	0.922492	1	1	1
URM1	0.012	0.995	0.767	0.009	0.001	0.845	0.898	0.98	0.664	0.969		0.0406019	1	1	0.0386819	0.00596614	1	1	1	1	1
PPM1G	0.012	0.006	0.882	0.963	0.002	0.995	0.791	0.936	0.924	0.726		0.0406019	0.0239932	1	1	0.00929815	1	1	1	1	1
ENSGALG00000052306	0.012	0.592	1e-05	0.872		0.018		0.736	0.807422	0.874		0.0406019	1	0.000314863	1		0.0586719		1	1	1
SLC15A1	0.012		0.003		1	0.479	1	0.451	2e-05			0.0406019		0.0154608		1	1	1	0.955779	0.000608432
COMMD9	0.012		0.781		0.935		0.0002		0.003			0.0406019		1		1		0.0022477		0.0151698
GJB1	0.012	1	0.019	1	0.039	0.0692076	0.089	0.953	0.005			0.0406019	1	0.0584234	1	0.109019	0.207665	0.245747	1	0.0211898
DPEP1	0.012		0.983	1e-07	0.547	0.0002	0.994	1.11111e-07	0.919			0.0406019		1	7.5e-06	1	0.00278761	1	2.52276e-06	1
SST	0.012	0.904	1e-07	0.583	0.437	0.032	0.001	0.26	0.978			0.0406019	1	5.97013e-06	1	0.927704	0.0998335	0.0061284	0.653678	1
TMEM223	0.012		0.952		0.927		0.0023		0.899			0.0406019		1		1		0.011216		1
ATP6V1B2	0.012		0.991		0.947		0.004		0.677			0.0406019		1		1		0.0163023		1
KIAA1191	0.012		0.008		2e-05		0.528		0.989			0.0406019		0.0300703		0.000515707		1		1
KANSL2	0.0121335	0.995		0.003	0.884	0.989	0.824	0.427				0.0410203	1		0.0189607	1	1	1	0.916982
PGRMC1	0.013	0.002	0.001	0.011	0.993	0.0002	0.0011	0.001	0.001	0.001		0.0432506	0.0110516	0.00740999	0.0443151	1	0.00278761	0.00669067	0.00641843	0.00719693	0.00958564
SCRN2	0.013	0.006	0.721	0.007	0.505	0.007	0.993	0.889	0.224	0.001		0.0432506	0.0239932	1	0.032881	1	0.0269961	1	1	0.575649	0.00958564
ENSGALG00000015662	0.013	0.004	0.763	0.005	0.911	0.969	0.007	0.006	0.455	0.002		0.0432506	0.0182717	1	0.026533	1	1	0.0246738	0.0243688	0.963409	0.0144183
NQO2	0.013	0.641	0.416	0.014	0.002	0.0001	0.001	0.892	0.002	0.003		0.0432506	1	0.83436	0.052808	0.00929815	0.00158099	0.0061284	1	0.0115565	0.0189044
LPXN	0.013	1.66667e-06	5e-06	0.7	0.033	0.007	0.057	1.11111e-07	0.008	0.004		0.0432506	4.98729e-05	0.00019987	1	0.0930336	0.0269961	0.161036	2.52276e-06	0.0296211	0.0229043
ENSGALG00000006565	0.013	4.28571e-07	0.296	0.008	4e-05	0.001	1e-07	0.001	0.965	0.007		0.0432506	1.35115e-05	0.650436	0.0358566	0.00090359	0.00685056	3.18636e-06	0.00641843	1	0.0335189
CMPK1	0.013	0.646	0.838	0.012	0.003	0.96	0.0013	0.004	0.962	0.011		0.0432506	1	1	0.0472028	0.0125063	1	0.00778889	0.0178185	1	0.0457308
MEAF6	0.013	0.882	0.948	0.008	0.988	0.298	0.821	1.11111e-07	0.809	0.186		0.0432506	1	1	0.0358566	1	0.731038	1	2.52276e-06	1	0.5507
ATP6V0C	0.013	0.922	0.996	0.151	0.999	0.974	0.782	0.102	0.594	0.283		0.0432506	1	1	0.41636	1	1	1	0.297852	1	0.747344
NELFB	0.013	0.853	0.733	0.597	0.207	0.226	0.995	0.958	0.006	0.774		0.0432506	1	1	1	0.523792	0.587007	1	1	0.0240684	1
ENSGALG00000048712	0.013	0.259	0.945	0.962	0.113	0.013	0.018	0.229	0.066	0.894		0.0432506	0.618343	1	1	0.302439	0.0441786	0.0540965	0.591612	0.194679	1
TWF1	0.013	0.775	0.611	0.935	0.515	0.005	0.012	0.007	0.095	0.631		0.0432506	1	1	1	1	0.0211815	0.038193	0.0275405	0.272508	1
GMPPA	0.013	4.28571e-07	0.105	0.73	0.29	0.981	0.001	0.002	0.433	0.685		0.0432506	1.35115e-05	0.272703	1	0.688652	1	0.0061284	0.0107599	0.936198	1
RIDA	0.013	0.002	0.797	0.609	0.993	0.002	0.398	0.005	0.961	0.663		0.0432506	0.0110516	1	1	1	0.0108271	0.865446	0.0210367	1	1
CPD	0.013	0.925	0.061	0.938	0.008	0.591	0.345	0.034	0.698	0.937		0.0432506	1	0.16534	1	0.0262822	1	0.786168	0.106139	1	1
GUCY2C	0.013		0.828	0.662	0.0001	0.874	0.007	0.928	0.941	0.998		0.0432506		1	1	0.0015503	1	0.0246738	1	1	1
STARD5	0.013	0.0003		0.001		0.001	0.856	0.968		0.932		0.0432506	0.00367812		0.00889328		0.00685056	1	1		1
MAL2	0.013		0.008		0.95		0.992		0.002			0.0432506		0.0300703		1		1		0.0115565
SLC31A1	0.014	0.004	1	0.818	0.007	0.009	0.983	1.11111e-07	3e-05	1e-07		0.0456693	0.0182717	1	1	0.0235232	0.0323164	1	2.52276e-06	0.000852727	7.65441e-06
CNN2	0.014	1	0.035	0.005	0.566	0.01	0.012	0.692	0.988	0.001		0.0456693	1	0.0993179	0.026533	1	0.0354188	0.038193	1	1	0.00958564
MGST2	0.014	0.001		0.0002	0.112	0.003	0.084	1	1	0.001		0.0456693	0.00672571		0.00361446	0.299915	0.0143837	0.232858	1	1	0.00958564
GARS	0.014	0.746	0.936	0.005	0.643	0.884	0.005	0.0001	0.001	0.004		0.0456693	1	1	0.026533	1	1	0.0190748	0.00129497	0.00719693	0.0229043
CD3D	0.014	0.003	0.964	0.003	0.029	1e-07	0.722	0.007	0.553	0.00500501		0.0456693	0.0148154	1	0.0189607	0.0821952	4.75769e-06	1	0.0275405	1	0.026691
ENSGALG00000010203	0.014	9e-05	0.001	1	0.016	1	0.002	1	0.551	0.007		0.0456693	0.00143242	0.00740999	1	0.0477022	1	0.00982997	1	1	0.0335189
ARL1	0.014	0.002	0.891	0.002	0.0003	0.937	0.672	0.989	0.929	0.012		0.0456693	0.0110516	1	0.0145631	0.00363716	1	1	1	1	0.0489498
NPEPL1	0.014	0.015	0.657	0.005	0.418	0.0012	0.975	0.981	0.002	0.065		0.0456693	0.0481938	1	0.026533	0.901488	0.00815604	1	1	0.0115565	0.217993
ATP6V1G1	0.014	0.012	0.042	0.493	0.993	0.001	0.988	2e-06	0.984	0.342		0.0456693	0.040087	0.117299	0.969895	1	0.00685056	1	4.2595e-05	1	0.849695
FKBP8	0.014	4.28571e-07	0.001		0.0001		0.0005	1.11111e-07	0.004	0.579		0.0456693	1.35115e-05	0.00740999		0.0015503		0.0045892	2.52276e-06	0.0182136	1
RPL7	0.014	0.987	1e-07	0.009	0.979	0.007	0.006	0.956	0.01	0.993		0.0456693	1	5.97013e-06	0.0386819	1	0.0269961	0.0219491	1	0.0353962	1
TMEM82	0.014	0.012	0.003	0.0004	0.002	0.733	0.903	0.794	0.357	0.942		0.0456693	0.040087	0.0154608	0.00652174	0.00929815	1	1	1	0.815752	1
MXI1	0.014	0.599	0.91	0.002	0.821	0.005	0.981	0.996	0.423	0.777		0.0456693	1	1	0.0145631	1	0.0211815	1	1	0.922015	1
MKKS	0.014		0.852		0.943		0.709		0.449	0.975		0.0456693		1		1		1		0.953934	1
GSTT1	0.014	0.004	2.5e-06	0.801	0.012	0.019	1	0.00016	1	0.958		0.0456693	0.0182717	0.000118479	1	0.0370082	0.0614458	1	0.00202118	1	1
ENSGALG00000045940	0.014	0.915		0.008	0.006	0.001	1e-07	0.003	0.987	0.922		0.0456693	1		0.0358566	0.0208933	0.00685056	3.18636e-06	0.0146144	1	1
DUSP7	0.014	0.835	0.94	0.298	0.004	0.031	0.991	0.914	0.933	0.729		0.0456693	1	1	0.714819	0.0154674	0.0968359	1	1	1	1
SLC41A1	0.014	0.438			0.617	9e-05	0.643	0.41		0.771		0.0456693	0.900744			1	0.00158099	1	0.895019		1
ENSGALG00000048769	0.014	0.965	0.864	0.299	0.318	0.111	0.00813008	0.46		0.564		0.0456693	1	1	0.716835	0.738878	0.321562	0.0278859	0.968085		1
PDLIM1	0.014		0.981	0.37	0.002	1e-07	0.608		0.003			0.0456693		1	0.818584	0.00929815	4.75769e-06	1		0.0151698
MMGT1	0.014	0.111	0.626		0.002	0.009	0.002		0.006			0.0456693	0.301261	1		0.00929815	0.0323164	0.00982997		0.0240684
SMPD2	0.014		0.658		0.802905		0.308		0.643			0.0456693		1		1		0.722402		1
MEA1	0.014	0.871	0.005	0.709	0.001	0.678	0.998	0.650972				0.0456693	1	0.0218696	1	0.00596614	1	1	1
MGARP	0.015	0.0013	0.011	0.001	0.991	0.002	0.002	0.00019	1e-07	0.002		0.0484402	0.0086122	0.0378496	0.00889328	1	0.0108271	0.00982997	0.00231121	6.7e-06	0.0144183
ANXA7	0.015	0.001	0.817	0.01	0.954	0.977	1e-07	0.312	1e-07	0.655		0.0484402	0.00672571	1	0.0415896	1	1	3.18636e-06	0.742404	6.7e-06	1
RPL7A	0.015	0.002	1	1	0.0001	1	1	1.11111e-06	2e-05	1		0.0484402	0.0110516	1	1	0.0015503	1	1	2.50073e-05	0.000608432	1
STAMBP	0.015	0.989	0.001	0.003	1	0.0002	0.001	0.866	0.003	0.554		0.0484402	1	0.00740999	0.0189607	1	0.00278761	0.0061284	1	0.0151698	1
ENSGALG00000023847	0.015	0.987	0.908	0.024	0.001	0.003	0.993	0.986	0.003	0.453		0.0484402	1	1	0.0817562	0.00596614	0.0143837	1	1	0.0151698	1
ZFP36L1	0.015	0.006	0.004	0.771	0.001	0.003	0.006	0.011	0.006	0.842		0.0484402	0.0239932	0.0187633	1	0.00596614	0.0143837	0.0219491	0.0390993	0.0240684	1
ATP2A2	0.015	0.046	0.907		0.002	0.002	0.921	0.27	0.727	0.595		0.0484402	0.132054	1		0.00929815	0.0108271	1	0.672586	1	1
ERLIN1	0.015	0.995	0.763	0.744	0.516	0.857	1e-07	0.996	0.94	0.659		0.0484402	1	1	1	1	1	3.18636e-06	1	1	1
APP	0.015	0.912	0.57	0.028	0.007	0.564	0.988	0.96	0.723	0.949		0.0484402	1	1	0.0927835	0.0235232	1	1	1	1	1
CLCC1	0.015		0.04		0.445		0.011		0.001			0.0484402		0.112396		0.935296		0.0354733		0.00719693
ABCB1	0.015		0.03		0.003		0.001		0.669			0.0484402		0.0868998		0.0125063		0.0061284		1
ENSGALG00000052101	0.015	0.533066	0.006	0.572874								0.0484402	1	0.0247151	1
CALML4	0.016	4.28571e-07	0.005	0.001	2e-05	0.984	0.003	1.11111e-07	1e-07	1e-07		0.0511169	1.35115e-05	0.0218696	0.00889328	0.000515707	1	0.0130723	2.52276e-06	6.7e-06	7.65441e-06
ENSGALG00000012886	0.016	0.854	0.627	0.999	0.0002	0.003	1	0.014	0.865	0.0009		0.0511169	1	1	1	0.00268325	0.0143837	1	0.0473465	1	0.00958564
SDHAF4	0.016	1		0.0008	0.181	0.006	0.001	1	0.002	0.005		0.0511169	1		0.00889328	0.467171	0.0241759	0.0061284	1	0.0115565	0.026691
CMC4	0.016		0.864	0.676	0.442	0.611	0.768	0.562	0.838	0.022		0.0511169		1	1	0.931955	1	1	1	1	0.0794105
XYLT2	0.016	0.104	0.001	0.869	0.342	0.614	0.002	0.02	0.959	0.294		0.0511169	0.284449	0.00740999	1	0.781926	1	0.00982997	0.064546	1	0.767053
SMARCD2	0.016	0.301	0.006	0.004	0.834	0.001	0.886	0.542	5e-06	0.868		0.0511169	0.690598	0.0247151	0.022756	1	0.00685056	1	1	0.000213182	1
MAOA	0.016	1	1	1	0.001	1	0.007	1	0.001	1		0.0511169	1	1	1	0.00596614	1	0.0246738	1	0.00719693	1
PRDM4	0.016	0.234	0.729	0.006	0.999	0.968	2e-05	0.423	0.98	0.714		0.0511169	0.571407	1	0.0299003	1	1	0.000409343	0.911431	1	1
DENR	0.016	0.108	0.754	0.284	0.989	0.106	0.688	0.52	0.993	0.735		0.0511169	0.29357	1	0.688578	1	0.308704	1	1	1	1
ACAP2	0.016	0.842	0.979	0.517	0.894	0.878	0.601	0.912	0.856	0.83		0.0511169	1	1	0.991265	1	1	1	1	1	1
ENSGALG00000009628	0.016	0.903	0.966	0.367		0.986	0.752	0.743	0.969	0.914		0.0511169	1	1	0.814349		1	1	1	1	1
RRAGB	0.016		0.596		0.881		0.007		0.004			0.0511169		1		1		0.0246738		0.0182136
ANKRD9	0.016	0.53	0.005	0.035	0.002		0.008		0.877627			0.0511169	1	0.0218696	0.11234	0.00929815		0.0274734		1
AGMO	0.017	0.005	0.97	0.494	1.11111e-07	0.005	4e-05	1.11111e-07	0.0001	0.011		0.0538591	0.0212711	1	0.969895	5.54088e-06	0.0211815	0.000745249	2.52276e-06	0.00180385	0.0457308
GLIPR1L	0.017		0.43	0.866	0.001	0.933	0.001		0.981	0.02		0.0538591		0.85203	1	0.00596614	1	0.0061284		1	0.0735169
SLC27A4	0.017	1	0.003	1e-05	1	0.0002	1e-07	1.11111e-07	0.005	0.049		0.0538591	1	0.0154608	0.000412844	1	0.00278761	3.18636e-06	2.52276e-06	0.0211898	0.167682
RUFY3	0.017	0.008	0.996	0.38	0.001	0.765	0.001		0.0004	0.879		0.0538591	0.0294557	1	0.835369	0.00596614	1	0.0061284		0.0055861	1
INSIG1	0.017	0.694	0.503		0.97	0.725	0.0019	0.738	0.007	0.658		0.0538591	1	0.93843		1	1	0.00982997	1	0.0268182	1
RSPRY1	0.017		0.02	5e-05	0.927	0.914		0.469	0.269	0.808		0.0538591		0.0607266	0.00153061	1	1		0.981814	0.664005	1
MYCBPAP	0.017	0.001	1	0.331	0.806	0.939	1	1.11111e-07	0.841	0.968		0.0538591	0.00672571	1	0.763455	1	1	1	2.52276e-06	1	1
HIST1H101	0.017		0.902		0.756		0.992		0.786			0.0538591		1		1		1		1
ZFP36L2	0.017	0.96	0.009	0.001	0.525	0.001	0.99	0.958				0.0538591	1	0.0327318	0.00889328	1	0.00685056	1	1
MAP3K6	0.017	0.002	0.006	0.004								0.0538591	0.0110516	0.0247151	0.022756
NET1	0.018	0.001	0.032	0.338	6e-05	0.001	1e-05	1.11111e-07	0.001	0.001		0.056556	0.00672571	0.09194	0.773259	0.00130519	0.00685056	0.000219063	2.52276e-06	0.00719693	0.00958564
SUPT4H1	0.018	0.001	0.027	0.002	0.55	0.001	0.706	0.002	0.96	0.001		0.056556	0.00672571	0.0792586	0.0145631	1	0.00685056	1	0.0107599	1	0.00958564
MT4	0.018	0.011	0.059	0.0004	0.848	1	0.941	0.0006	0.102	0.003		0.056556	0.0375638	0.160582	0.00652174	1	1	1	0.00594692	0.290956	0.0189044
SRSF2	0.018	0.761	0.113	0.58	0.001	0.914	0.991	0.493	0.98	0.008		0.056556	1	0.291341	1	0.00596614	1	1	1	1	0.0363986
TMLHE	0.018	0.002	0.0001	0.969	0.63	0.001	0.002	0.934	0.987	0.011		0.056556	0.0110516	0.00173166	1	1	0.00685056	0.00982997	1	1	0.0457308
ENSGALG00000032336	0.018	0.006	1	0.003	0.002	0.791	0.0002	0.01	0.002	0.023		0.056556	0.0239932	1	0.0189607	0.00929815	1	0.0022477	0.0364756	0.0115565	0.0827332
XDH	0.018	0.83	0.709	0.009	1e-05	0.017	0.0006	1	0.002	0.088		0.056556	1	1	0.0386819	0.000293667	0.0558539	0.00536651	1	0.0115565	0.28862
EIF2S2	0.018		0.716	0.27	0.99	0.937	0.336	0.717	0.801	0.307		0.056556		1	0.665025	1	1	0.771617	1	1	0.790666
ENSGALG00000039008	0.018	0.005	0.002	0.984		0.61	1e-07	2e-05	0.001	0.962		0.056556	0.0212711	0.0118293	1		1	3.18636e-06	0.000325174	0.00719693	1
SLC9A6	0.018	0.558	0.952	0.718	0.793	0.982	0.006	0.003	0.259	0.607		0.056556	1	1	1	1	1	0.0219491	0.0146144	0.644124	1
PIAS3	0.018	0.962	0.008	2e-05			0.633					0.056556	1	0.0300703	0.000687023			1
ENSGALG00000053121	0.019	0.003	0.0001	1	0.001	0.001	1e-05	0.002	0.001	8e-05		0.0592528	0.0148154	0.00173166	1	0.00596614	0.00685056	0.000219063	0.0107599	0.00719693	0.00228289
RPIA	0.019	0.006	0.687	0.007	0.001	0.0002	0.014	0.005	0.0001	0.001		0.0592528	0.0239932	1	0.032881	0.00596614	0.00278761	0.0435694	0.0210367	0.00180385	0.00958564
MRPS6	0.019	0.283	0.899	0.001	0.385	0.995	0.989	0.932	0.001	0.001		0.0592528	0.659586	1	0.00889328	0.852581	1	1	1	0.00719693	0.00958564
FDXR	0.019	0.707	0.359	0.787	0.796	0.998	0.998	0.933	0.947	0.259		0.0592528	1	0.752541	1	1	1	1	1	1	0.703599
COL1A1	0.019	0.527	0.00013	0.866			0.71	0.931	0.001	0.976861		0.0592528	1	0.0021971	1			1	1	0.00719693	1
SEPTIN9	0.019	0.01	0.538	0.01	0.02	0.004	1e-07	0.001	0.708	0.996		0.0592528	0.0348225	0.973312	0.0415896	0.0585058	0.0179927	3.18636e-06	0.00641843	1	1
MDH2	0.019	0.841	1.66667e-06	0.418	1.11111e-07	0.006	0.0012	0.011	1	0.931		0.0592528	1	8.70644e-05	0.88601	5.54088e-06	0.0241759	0.00725172	0.0390993	1	1
CD80	0.019	0.163		0.278	0.669	0.002	0.0004	0.91	0.978	0.882		0.0592528	0.421651		0.679153	1	0.0108271	0.00382799	1	1	1
ENSGALG00000051275	0.019		0.185297		0.864729		0.615		0.11			0.0592528		0.446676		1		1		0.311408
KNSTRN	0.019		0.476			0.773	0.079	0.858	0.898			0.0592528		0.907579			1	0.219758	1	1
RFT1	0.0193483	0.766022	0.008	0.882	0.947	0.002	0.923	0.84	2e-05	0.005		0.0602939	1	0.0300703	1	1	0.0108271	1	1	0.000608432	0.026691
MPC2	0.02	0.004	0.005	0.0006	1	0.002	0.823	1.11111e-07	0.05	0.008		0.0614548	0.0182717	0.0218696	0.00889328	1	0.0108271	1	2.52276e-06	0.149205	0.0363986
ENSGALG00000021692	0.02	1e-05	0.007	0.665	0.977	0.001	0.014	0.001	0.884	0.013		0.0614548	0.000216626	0.0273166	1	1	0.00685056	0.0435694	0.00641843	1	0.0521704
POLR2B	0.02		0.004	0.846	0.308	0.00013	0.891	0.001	0.837	0.013		0.0614548		0.0187633	1	0.720712	0.00202277	1	0.00641843	1	0.0521704
MOB1A	0.02	0.003	0.999	0.286	0.004	0.005	1e-07	0.078	0.001	0.722		0.0614548	0.0148154	1	0.692308	0.0154674	0.0211815	3.18636e-06	0.232511	0.00719693	1
SLC39A9	0.02	0.959555	0.008		0.002	0.001	0.006	0.015	0.002	0.509		0.0614548	1	0.0300703		0.00929815	0.00685056	0.0219491	0.0501687	0.0115565	1
PDCD7	0.02	0.378	0.007	0.574	0.002	0.968	0.788	0.4	0.003	0.651		0.0614548	0.816841	0.0273166	1	0.00929815	1	1	0.88329	0.0151698	1
CPLANE2	0.02	0.008	0.022	0.794	0.029	2e-05		0.002	0.049	0.565		0.0614548	0.0294557	0.0658853	1	0.0821952	0.000515417		0.0107599	0.146531	1
GNAI3	0.02	0.818	1	0.013	0.764	0.739	0.969	1e-05	0.473	0.895		0.0614548	1	1	0.0499573	1	1	1	0.000174122	0.98412	1
TXNDC9	0.02		0.99	0.0003	0.0003	0.009	0.001	0.001	0.867	0.789		0.0614548		1	0.00509434	0.00363716	0.0323164	0.0061284	0.00641843	1	1
RSRP1	0.02	0.85	0.002	0.916	0.008	0.032	0.005	0.001	0.995	0.974		0.0614548	1	0.0118293	1	0.0262822	0.0998335	0.0190748	0.00641843	1	1
ENSGALG00000036747	0.02	0.002	0.001	0.418	0.002	0.003	0.852	0.008	0.996	0.631		0.0614548	0.0110516	0.00740999	0.88601	0.00929815	0.0143837	1	0.0304745	1	1
FDX1	0.02		0.027	0.921	0.549	0.977	1.66667e-06	0.973	0.648	0.579		0.0614548		0.0792586	1	1	1	5.05225e-05	1	1	1
STAT1	0.02	0.625	0.015	0.008	0.499	0.432	0.345	0.935	0.902	0.669		0.0614548	1	0.047952	0.0358566	1	0.937927	0.786168	1	1	1
SRM	0.02	0.596	0.003	0.981	0.216	0.955	0.787	0.975	0.684	0.998		0.0614548	1	0.0154608	1	0.542927	1	1	1	1	1
GPD2	0.02	0.747	0.371		1e-05	0.987	1e-05	0.32	0.0003			0.0614548	1	0.769277		0.000293667	1	0.000219063	0.756204	0.00439687
MRI1	0.02	0.678	0.06	0.571	0.741	0.456499	0.256	0.003	0.288			0.0614548	1	0.163111	1	1	0.972765	0.625827	0.0146144	0.70046
SLC38A8	0.02											0.0614548
CMPK2	0.021	0.231	0.036	0.839	0.0005	0.91	0.953	0.174	0.741	0.001		0.0641505	0.565254	0.101967	1	0.00556421	1	1	0.472744	1	0.00958564
ACTN4	0.021	0.988	0.34	0.0002	0.913	0.015	0.992	0.065	0.779	0.018		0.0641505	1	0.725281	0.00361446	1	0.050081	1	0.196833	1	0.0676951
ENSGALG00000049027	0.021	0.02	0.932	0.25228	0.008	0.968	1	0.981	0.0001	0.871		0.0641505	0.0619474	1	0.633161	0.0262822	1	1	1	0.00180385	1
CNPY3	0.021	0.324	0.008	0.065	0.026	0.995	1e-07	0.999	0.216	0.571		0.0641505	0.728227	0.0300703	0.197235	0.0742496	1	3.18636e-06	1	0.558149	1
CDT1	0.021	0.942	0.946	0.903		0.807	0.926	0.946	0.377	0.925		0.0641505	1	1	1		1	1	1	0.850063	1
IMMT	0.021	0.997	0.033	0.946	0.003	0.999	0.002	0.952	0.887	0.762		0.0641505	1	0.0942828	1	0.0125063	1	0.00982997	1	1	1
ANGPTL4	0.021	0.003	0.015	0.975	0.21	0.986	0.451	0.905	0.959	0.707		0.0641505	0.0148154	0.047952	1	0.529862	1	0.935358	1	1	1
RPL26L1	0.021						0.005					0.0641505						0.0190748
LSM6	0.022	0.96	0.977		0.025	0.003	0.912	0.01	1.42857e-06	0.0004		0.0665731	1	1		0.0717427	0.0143837	1	0.0364756	8.12121e-05	0.00720415
RTCB	0.022	0.994	0.892	0.004	1	1e-07	0.006	1.11111e-07	0.005	0.001		0.0665731	1	1	0.022756	1	4.75769e-06	0.0219491	2.52276e-06	0.0211898	0.00958564
HSPA8	0.022	0.004	0.811	0.904	0.0005	0.998	0.871	0.934	0.007	0.006		0.0665731	0.0182717	1	1	0.00556421	1	1	1	0.0268182	0.0301157
PLAU	0.022	0.33	0.212	1		0.91	0.041	0.228	0.511	0.008		0.0665731	0.735161	0.499264	1		1	0.117191	0.589916	1	0.0363986
HSPB11	0.022		0.002	0.011	0.002	0.991	1	0.002	0.001	0.807		0.0665731		0.0118293	0.0443151	0.00929815	1	1	0.0107599	0.00719693	1
EPS8	0.022				0.005	0.881	0.921	0.227	0.4	0.904		0.0665731				0.0181276	1	1	0.58851	0.888398	1
LRRC58	0.022	0.843	0.007	1.25e-06	1.11111e-07		0.917		5e-06			0.0665731	1	0.0273166	8.65385e-05	5.54088e-06		1		0.000213182
ENSGALG00000012694	0.022						0.126		0.275			0.0665731						0.338252		0.673792
SAMD4A	0.022	0.005	0.832	0.92	0.028	0.74	0.988	0.0004	0.93			0.0665731	0.0212711	1	1	0.0795742	1	1	0.00411497	1
DSTN	0.022		0.003		7e-05		1e-07		1			0.0665731		0.0154608		0.00146833		3.18636e-06		1
ACOT9	0.022		0.943		1.11111e-07		0.002		1			0.0665731		1		5.54088e-06		0.00982997		1
ERI3	0.023	0.762246	0.527	0.834	0.724	0.927	0.015	0.017	0.001	0.591		0.0692484	1	0.960594	1	1	1	0.0461437	0.0558432	0.00719693	1
INTS1	0.023	0.057	0.148		0.754	0.938	0.755	0.009	0.991	0.944		0.0692484	0.16179	0.369357		1	1	1	0.0335644	1	1
PGAM5	0.023	0.982	0.452	0.943	0.946	0.22	0.002	0.844	1	0.882		0.0692484	1	0.880069	1	1	0.574135	0.00982997	1	1	1
ENSGALG00000039071	0.023	0.012	0.05	0.993	0.747	0.00014	0.006	0.999	0.983	0.741		0.0692484	0.040087	0.137635	1	1	0.00217154	0.0219491	1	1	1
XCL1	0.023		0.026	0.675	0.001	0.775	0.892	0.725	0.865	0.873		0.0692484		0.076715	1	0.00596614	1	1	1	1	1
NEURL1B	0.023		0.879		0.005		0.959		0.161			0.0692484		1		0.0181276		1		0.4371
MRPL43	0.023	0.688	0.002	0.98999	0.67	0.787	0.001	0.125	0.985			0.0692484	1	0.0118293	1	1	1	0.0061284	0.354763	1
TRIM3	0.024	0.0012	0.004	0.004	0.012	0.997	0.0017	0.972	0.465	0.002		0.071794	0.00797966	0.0187633	0.022756	0.0370082	1	0.00982997	1	0.973956	0.0144183
ENSGALG00000042254	0.024	0.989	0.785	0.0001	0.797	0.871		0.804	0.274	0.004		0.071794	1	1	0.00211268	1	1		1	0.67222	0.0229043
CCT2	0.024	0.006	1.5e-05	0.719	0.0001	0.963	0.859	0.674	5e-05	0.361		0.071794	0.0239932	0.000469082	1	0.0015503	1	1	1	0.00129083	0.880921
RARRES2	0.024	0.0002	0.001	0.014		0.903	0.755	0.002		0.37		0.071794	0.00254029	0.00740999	0.052808		1	1	0.0107599		0.891597
KIAA1671	0.024	0.004	0.514	0.76	0.973	0.141	0.0006	0.853	0.012	0.962		0.071794	0.0182717	0.948939	1	1	0.393052	0.00536651	1	0.0410553	1
CPSF6	0.024	0.243243		0.986	0.073	0.81	0.134	0.092	0.015	0.762		0.071794	0.59071		1	0.199833	1	0.357844	0.270335	0.0494262	1
PTK7	0.024	0.972	0.142	0.918	0.709256	0.642	0.12	0.989	0.225	0.497		0.071794	1	0.356123	1	1	1	0.324006	1	0.577428	1
ZNF740	0.024	0.894	0.903	0.387	0.744	0.002	0.954	0.725	0.822	0.973		0.071794	1	1	0.844978	1	0.0108271	1	1	1	1
MAPK1IP1L	0.024	0.226	0.012	0.414	0.005	0.502	0.934		0.75			0.071794	0.557438	0.0402657	0.880851	0.0181276	1	1		1
ENSGALG00000001806	0.024218				1.11111e-07	1e-07		1.11111e-07	1e-07	0.117		0.0723942				5.54088e-06	4.75769e-06		2.52276e-06	6.7e-06	0.369979
PWP1	0.025	0.864	0.002	0.015	0.001	0.958	0.0005	0.004	0.0002	0.001		0.0742543	1	0.0118293	0.0557851	0.00596614	1	0.0045892	0.0178185	0.00310939	0.00958564
BCAR1	0.025	0.001	0.013	0.003	0.11	0.923	0.997	0.876	0.003	0.003		0.0742543	0.00672571	0.0427169	0.0189607	0.295157	1	1	1	0.0151698	0.0189044
APLP2	0.025	0.001	0.077	0.99	0.865	0.0003	0.002	0.002	0.959	0.003		0.0742543	0.00672571	0.205199	1	1	0.0039374	0.00982997	0.0107599	1	0.0189044
SRF	0.025	0.467	0.011	0.994	0.002	0.746	0.933	0.803	0.963	0.006		0.0742543	0.936919	0.0378496	1	0.00929815	1	1	1	1	0.0301157
ENSGALG00000035086	0.025	0.306	0.984	0.001	0.983	0.926	0.001	0.959	0.004	0.247		0.0742543	0.699797	1	0.00889328	1	1	0.0061284	1	0.0182136	0.682034
DARS	0.025	0.904		0.003	0.393	0.0001	0.854	0.003	2e-06			0.0742543	1		0.0189607	0.864502	0.00158099	1	0.0146144	0.000105196
MED9	0.025	0.63	0.719	0.006	0.002	0.617	0.266		0.895			0.0742543	1	1	0.0299003	0.00929815	1	0.643263		1
PGF	0.025	0.282										0.0742543	0.65856
SERPINH1	0.026	0.295	1e-07	0.02	0.818	0.204	0.018	0.272	0.528	0.0012		0.0767339	0.679481	5.97013e-06	0.0703675	1	0.538342	0.0540965	0.673985	1	0.0113564
WDR5B	0.026	0.052	0.585	0.274	0.52	0.009	0.733	0.996	0.94	0.002		0.0767339	0.148553	1	0.671935	1	0.0323164	1	1	1	0.0144183
ENSGALG00000035761	0.026	0.996	0.002	0.997	0.021	0.006	0.0007	0.001	0.0004	0.003		0.0767339	1	0.0118293	1	0.0610594	0.0241759	0.0060862	0.00641843	0.0055861	0.0189044
ADI1	0.026		0.003	0.526	1.11111e-07		0.899	0.643	0.005	0.375		0.0767339		0.0154608	0.995825	5.54088e-06		1	1	0.0211898	0.900727
SMAD1	0.026	0.903			0.0001	0.001	0.0001	1e-05	1.42857e-06	1		0.0767339	1			0.0015503	0.00685056	0.00127745	0.000174122	8.12121e-05	1
SMARCC1	0.026	0.854	0.738	0.033	0.653	0.753	0.722	0.853	0.004	0.986		0.0767339	1	1	0.106835	1	1	1	1	0.0182136	1
RPS4Y1	0.026	4.28571e-07	0.829	0.307	0.661	0.006	0.617	0.459	0.693	0.985		0.0767339	1.35115e-05	1	0.73018	1	0.0241759	1	0.968085	1	1
SAV1	0.026	0.63	0.992	0.956	0.805	0.958	0.0024	0.855	0.923	0.936		0.0767339	1	1	1	1	1	0.0116833	1	1	1
DRG2	0.027	0.963	0.468	0.977	0.01	0.008	0.366	0.001	0.832	0.871		0.0794609	1	0.897537	1	0.0316527	0.0296732	0.820683	0.00641843	1	1
COPS7A	0.027	0.907	0.805	0.933	0.006	0.918	0.38	0.977	0.994	0.811		0.0794609	1	1	1	0.0208933	1	0.840315	1	1	1
VPS26B	0.027		0.861	0.79	0.423	0.002	0.987	0.001	0.581			0.0794609		1	1	0.908934	0.0108271	1	0.00641843	1
ENSGALG00000015026	0.027		0.949		0.001		0.165		0.992			0.0794609		1		0.00596614		0.430983		1
DNAJC1	0.028			0.0004	0.001	1e-06	0.277	0.005	0.124	0.0001		0.082			0.00652174	0.00596614	4.58148e-05	0.664421	0.0210367	0.34651	0.00228289
CIAPIN1	0.028	0.909	0.002	0.015	0.0003	1e-05	0.006	0.002	0.192	0.004		0.082	1	0.0118293	0.0557851	0.00363716	0.000287674	0.0219491	0.0107599	0.507075	0.0229043
ITGB5	0.028		0.002	0.442	0.001	0.116	0.738	0.033	0.0001	0.546		0.082		0.0118293	0.914062	0.00596614	0.332735	1	0.10308	0.00180385	1
SLC25A39	0.028	0.708	0.032	0.894	0.0001	0.991	0.292	0.002	0.005	0.971		0.082	1	0.09194	1	0.0015503	1	0.693284	0.0107599	0.0211898	1
DYNC1H1	0.028	0.795	0.009	0.856	0.997	0.363	0.004	0.864	0.006	0.524		0.082	1	0.0327318	1	1	0.835018	0.0163023	1	0.0240684	1
DDX5	0.028	0.916	0.013	0.02	0.003	0.851	0.921	0.902	0.188	0.741		0.082	1	0.0427169	0.0703675	0.0125063	1	1	1	0.498382	1
MRPL23	0.028	0.434	0.632	0.945	0.905	0.825	0.382	0.541	0.654	0.925		0.082	0.896172	1	1	1	1	0.842413	1	1	1
PRPSAP1	0.029	0.996	0.04	0.001	0.639	0.00015	1e-07	0.951	0.007	0.001		0.0844554	1	0.112396	0.00889328	1	0.00229783	3.18636e-06	1	0.0268182	0.00958564
ENOPH1	0.029	0.005	0.975	0.0002	0.001	0.55	1	0.002	4e-05	0.057		0.0844554	0.0212711	1	0.00361446	0.00596614	1	1	0.0107599	0.0010569	0.193029
COPB1	0.029	0.003	0.068	0.36	0.001	0.726	0.004	0.977	0.004	0.521		0.0844554	0.0148154	0.182805	0.806371	0.00596614	1	0.0163023	1	0.0182136	1
CYP51A1	0.029	0.135	0.466	0.007	0.036	0.901	1e-07	0.914	0.135	0.915		0.0844554	0.357067	0.896319	0.032881	0.101006	1	3.18636e-06	1	0.374092	1
ENSGALG00000050292	0.029	1	0.285	1	0.008	1	0.001	1	1	1		0.0844554	1	0.633226	1	0.0262822	1	0.0061284	1	1	1
ENSGALG00000044841	0.029	0.879	0.468	0.032	0.959	0.725	0.526	0.088	0.703			0.0844554	1	0.897537	0.104046	1	1	1	0.259469	1
TOMM22	0.03	0.993	1	0.001	1	0.012	1e-07	0.0001	1e-07	1e-05		0.0869439	1	1	0.00889328	1	0.0412047	3.18636e-06	0.00129497	6.7e-06	0.000409843
PXMP4	0.03	0.0001	0.001	1	0.957	0.013	1e-07	0.958	0.001	0.0002		0.0869439	0.00143242	0.00740999	1	1	0.0441786	3.18636e-06	1	0.00719693	0.00395817
PISD	0.03	0.852	0.009	0.008	2e-05	0.998	1e-07	0.001	1e-07	1		0.0869439	1	0.0327318	0.0358566	0.000515707	1	3.18636e-06	0.00641843	6.7e-06	1
FBXW5	0.03	0.812	0.511	0.004	0.995	0.988	0.697	0.982	0.012	0.901		0.0869439	1	0.946441	0.022756	1	1	1	1	0.0410553	1
PLEKHM3	0.03	2.5e-06	1e-07	0.805	1.11111e-07	0.005	1	0.99	0.582	0.986		0.0869439	7.29545e-05	5.97013e-06	1	5.54088e-06	0.0211815	1	1	1	1
TMEM184A	0.031	4.28571e-07	0.918	0.002	0.006	1e-07	0.002	0.003	0.965	0.003		0.0895936	1.35115e-05	1	0.0145631	0.0208933	4.75769e-06	0.00982997	0.0146144	1	0.0189044
ADPRHL2	0.031	0.736	0.069	0.024	0.966	1e-07	0.003	0.001	0.004	0.007		0.0895936	1	0.185168	0.0817562	1	4.75769e-06	0.0130723	0.00641843	0.0182136	0.0335189
SLC39A14	0.031	0.948	0.005	0.533	0.967	0.373	0.004	0.01	0.744	0.02		0.0895936	1	0.0218696	0.997297	1	0.850901	0.0163023	0.0364756	1	0.0735169
RAVER2	0.031	0.0005	0.067	0.49	0.001	0.002	0.001	0.982	0.189	0.807		0.0895936	0.00558703	0.180539	0.967105	0.00596614	0.0108271	0.0061284	1	0.500561	1
BUB3	0.032	0.911	0.895	0.003	0.983	0.634	0.0009	0.334	0.412	0.001		0.0919753	1	1	0.0189607	1	1	0.0061284	0.779636	0.905756	0.00958564
LIMD2	0.032	0.931	0.003	0.735	0.541	0.362	0.003	0.005	0.996	0.003		0.0919753	1	0.0154608	1	1	0.834269	0.0130723	0.0210367	1	0.0189044
IGSF3	0.032	0.0003	0.747	0.004	0.001	0.009	0.003	0.004	0.236	0.004		0.0919753	0.00367812	1	0.022756	0.00596614	0.0323164	0.0130723	0.0178185	0.597484	0.0229043
ENSGALG00000054964	0.032	0.018		0.006	0.003	0.002	0.001	0.0006	0.201	0.436		0.0919753	0.0562958		0.0299003	0.0125063	0.0108271	0.0061284	0.00594692	0.527379	0.98412
ACTR10	0.032		0.831		0.987		0.0005	0.998	0.0001	0.963		0.0919753		1		1		0.0045892	1	0.00180385	1
CMIP	0.032	0.913	0.015	0.672	0.333	0.901	0.007	0.108	0.499	0.909		0.0919753	1	0.047952	1	0.767323	1	0.0246738	0.31289	1	1
CX3CL1	0.032	0.229	0.971	0.685	0.916	0.016	0.774	0.444	0.815	0.813		0.0919753	0.561917	1	1	1	0.0528491	1	0.94366	1	1
FLRT3	0.032		0.629		0.894	0.991	0.95	0.174	0.0001			0.0919753		1		1	1	1	0.472744	0.00180385
TOR1A	0.033	0.938	0.001	0.002	0.0002	0.002	0.002	0.972	0.904	0.0003		0.0945247	1	0.00740999	0.0145631	0.00268325	0.0108271	0.00982997	1	1	0.00559677
SUMO3	0.033	0.93	0.0004	0.645	0.007	0.011	0.007	0.974975	0.934	0.012		0.0945247	1	0.00532986	1	0.0235232	0.0381416	0.0246738	1	1	0.0489498
CD247	0.033	0.972	0.003	0.996	0.658	0.753	0.371	0.006	0.664	0.542		0.0945247	1	0.0154608	1	1	1	0.828912	0.0243688	1	1
BLK	0.033	0.72	0.774	0.99	0.743	0.79	0.779	0.979	0.712	0.619		0.0945247	1	1	1	1	1	1	1	1	1
WBP1	0.033	0.003	0.692	0.001								0.0945247	0.0148154	1	0.00889328
TMEM184B	0.034	0.564	0.001	0.983	0.003		0.001	0.009	0.002	0.213		0.097123	1	0.00740999	1	0.0125063		0.0061284	0.0335644	0.0115565	0.610498
PNPLA2	0.034	0.712	0.017	0.208	0.953	0.782	0.983	0.999	0.761	0.495		0.097123	1	0.0530904	0.547689	1	1	1	1	1	1
MLXIPL	0.035	0.005	0.003	0.96	0.981	0.707	0.935	0.005	0.002	0.002		0.0997071	0.0212711	0.0154608	1	1	1	1	0.0210367	0.0115565	0.0144183
TNFRSF1A	0.035	0.653		0.671	0.886	0.001	0.468	0.013	0.749	0.82		0.0997071	1		1	1	0.00685056	0.960316	0.044668	1	1
KDF1	0.035	0.924	0.713		0.002	0.008	0.604	0.999	0.912	0.575		0.0997071	1	1		0.00929815	0.0296732	1	1	1	1
DEGS1	0.036	0.99	0.002	0.946	0.876	0.003	0.999	0.947	1	0.006		0.102277	1	0.0118293	1	1	0.0143837	1	1	1	0.0301157
MEMO1	0.036	0.0738119	0.007	0.486	0.984	0.419	0.992	0.977	0.001	0.952		0.102277	0.206685	0.0273166	0.962165	1	0.916539	1	1	0.00719693	1
CPT2	0.036	0.001	0.777	0.0006	0.002	1	0.0001	0.002	0.969	0.999		0.102277	0.00672571	1	0.00889328	0.00929815	1	0.00127745	0.0107599	1	1
TRA2B	0.036	0.846	0.089	0.7	0.097	0.798	0.361	0.286	0.617	0.876		0.102277	1	0.234595	1	0.26187	1	0.812395	0.697937	1	1
ENSGALG00000005675	0.037	4.28571e-07	1	1	0.001	1e-07	0.0008	0.0001	0.001	0.021		0.104976	1.35115e-05	1	1	0.00596614	4.75769e-06	0.0061284	0.00129497	0.00719693	0.0764906
LSM1	0.037		0.724		0.987		0.897		0.883			0.104976		1		1		1		1
ADA	0.038	1	1	0.00025	1	1	1	1	0.0001	1e-05		0.107448	1	1	0.00448207	1	1	1	1	0.00180385	0.000409843
IRF9	0.038	4.28571e-07	0.991	0.001	0.982		0.58		0.463	0.019		0.107448	1.35115e-05	1	0.00889328	1		1		0.973026	0.0709433
ATP6V1E1	0.038	0.97	0.002	0.699	0.873	0.969	0.002	0.897	0.43	0.202		0.107448	1	0.0118293	1	1	1	0.00982997	1	0.931143	0.587052
SLC9A3R2	0.038			0.729		0.984	0.735	0.758	0.005	0.263		0.107448			1		1	1	1	0.0211898	0.710755
C6orf62	0.038	0.796	0.002	0.364	0.929	0.861	0.47	0.001	0.879	0.758		0.107448	1	0.0118293	0.810891	1	1	0.963363	0.00641843	1	1
NCKIPSD	0.039	0.997	0.014	0.986	0.005	0.773	0.005	0.047	0.004	0.087		0.109978	1	0.0452906	1	0.0181276	1	0.0190748	0.144361	0.0182136	0.286061
ENSGALG00000047673	0.039	0.619	0.493	0.867	0.758	0.825		0.966	0.068	0.692		0.109978	1	0.929201	1	1	1		1	0.200054	1
DSP	0.039	0.912	0.327	0.859	0.944	0.002	0.431	0.018	0.526	0.762		0.109978	1	0.702767	1	1	0.0108271	0.910719	0.0585682	1	1
ENSGALG00000002643	0.039	0.985	0.518	0.002						0.814		0.109978	1	0.952498	0.0145631						1
ENSGALG00000006723	0.04	0.634	0.738	0.01	0.001	0.764	1	1.11111e-07	0.001	0.022		0.112646	1	1	0.0415896	0.00596614	1	1	2.52276e-06	0.00719693	0.0794105
REEP6	0.041	4.28571e-07	0.013	0.009	0.989	0.816	0.873	1.11111e-07	0.001	0.0001		0.11523	1.35115e-05	0.0427169	0.0386819	1	1	1	2.52276e-06	0.00719693	0.00228289
PLOD1	0.041	0.007		0.191	0.64	0.989	0.001	0.787	0.944	0.0001		0.11523	0.0269836		0.510089	1	1	0.0061284	1	1	0.00228289
EMP1	0.041	0.996	0.751	0.106	0.004	0.809	0.007	0.008	0.001	0.99		0.11523	1	1	0.304987	0.0154674	1	0.0246738	0.0304745	0.00719693	1
GHITM	0.042	0.005	0.0002	0.001	0.002	0.626	0.001	0.0012	0.001	0.002		0.117803	0.0212711	0.00293944	0.00889328	0.00929815	1	0.0061284	0.00765446	0.00719693	0.0144183
PRDX1	0.042	0.003	0.967	0.982	0.769	0.007	1e-07	0.001	0.001	0.525		0.117803	0.0148154	1	1	1	0.0269961	3.18636e-06	0.00641843	0.00719693	1
HTRA1	0.042	0.001	0.033	0.426	0.775	0.005	0.906	0.827	0.888	0.571		0.117803	0.00672571	0.0942828	0.898313	1	0.0211815	1	1	1	1
ENTPD5	0.043	0.906	1	0.234	0.001	1e-05	0.0001	1	0.003	4e-05		0.120446	1	1	0.600342	0.00596614	0.000287674	0.00127745	1	0.0151698	0.00129317
NDEL1	0.043	0.0002	0.452	0.266	0.003	0.845	0.0001	0.001	0.789	0.001		0.120446	0.00254029	0.880069	0.658054	0.0125063	1	0.00127745	0.00641843	1	0.00958564
SFT2D1	0.044	0.706	0.989	0.565	0.007	0.966	0.0025	1.11111e-07	0.003	0.002		0.123	1	1	1	0.0235232	1	0.012149	2.52276e-06	0.0151698	0.0144183
VPS53	0.044		0.002	0.536	0.938	0.472	0.976	0.399	0.319	0.934		0.123		0.0118293	1	1	0.990019	1	0.881838	0.755611	1
SLC7A5	0.044				0.106		0.0008	0.04	0.17			0.123				0.285439		0.0061284	0.123969	0.457342
GLYCTK	0.045	0.552	0.009	0.931	0.918	0.014	1	0.005	0.95	0.001		0.125544	1	0.0327318	1	1	0.0471559	1	0.0210367	1	0.00958564
TMEM165	0.045	0.009	0.0004	0.771	1	0.715	0.993	0.868	0.001	0.882		0.125544	0.0322629	0.00532986	1	1	1	1	1	0.00719693	1
ENSGALG00000053250	0.045	0.804	0.004	0.414	0.0003	0.668	0.966	0.888	0.951	0.662		0.125544	1	0.0187633	0.880851	0.00363716	1	1	1	1	1
SEC61A1	0.046	1	0.831	1	1.11111e-07	5e-06	0.205	2e-06	0.989	0.007		0.127907	1	1	1	5.54088e-06	0.000174225	0.522089	4.2595e-05	1	0.0335189
RBKS	0.046	0.349	0.506	0.002	0.953	0.975	0.997	0.006	0.413	0.91		0.127907	0.770681	0.941352	0.0145631	1	1	1	0.0243688	0.906538	1
RPL37A	0.046		0.001		0.979		0.14		0.00029			0.127907		0.00740999		1		0.372979		0.00439687
GTF3A	0.046		0.001		0.007		0.001		0.347			0.127907		0.00740999		0.0235232		0.0061284		0.801361
SPHK1	0.046	0.005	0.691	0.604418	0.003	0.009	0.945		0.467205			0.127907	0.0212711	1	1	0.0125063	0.0323164	1		0.976394
RNF34	0.047	0.855	0.011	0.742	5e-06	0.939	1	0.987	1	1e-07		0.130341	1	0.0378496	1	0.000177383	1	1	1	1	7.65441e-06
BAG4	0.047	0.935	0.003	0.01	0.001	0.003	0.984	1e-05	0.455	8e-05		0.130341	1	0.0154608	0.0415896	0.00596614	0.0143837	1	0.000174122	0.963409	0.00228289
C1H12ORF73	0.047	0.95	0.973	0.641	0.001	0.884	2e-05	0.014	1	0.561		0.130341	1	1	1	0.00596614	1	0.000409343	0.0473465	1	1
QTRT2	0.047		0.001		0.947		0.007		0.823			0.130341		0.00740999		1		0.0246738		1
DHDH	0.048	0.001	0.001	0.001	0.0002	1	0.0009	0.001	0.895	0.003		0.132762	0.00672571	0.00740999	0.00889328	0.00268325	1	0.0061284	0.00641843	1	0.0189044
UMPS	0.048	0.001	0.651	0.008	1	0.998	0.008	1.11111e-07	1	0.009		0.132762	0.00672571	1	0.0358566	1	1	0.0274734	2.52276e-06	1	0.0393655
VAMP7	0.048	0.917	0.003	0.76	0.966	0.003	0.725	0.894	0.998	0.822		0.132762	1	0.0154608	1	1	0.0143837	1	1	1	1
ENSGALG00000034083	0.048				0.021		0.365		0.419			0.132762				0.0610594		0.819424		0.915069
FBXO25	0.049		0.98		1.11111e-07	4e-05	0.001		0.005	0.502		0.135349		1		5.54088e-06	0.000946986	0.0061284		0.0211898	1
XYLB	0.049		0.999	0.733	0.0001	0.002	0.00011	0.004	1	0.795		0.135349		1	1	0.0015503	0.0108271	0.00138937	0.0178185	1	1
SLC38A10	0.071	4.28571e-07	0.003	0.0005	0.002	0.755	0.005	0.761	0.997	0.241		0.189727	1.35115e-05	0.0154608	0.00783972	0.00929815	1	0.0190748	1	1	0.672964
RPN1	0.106	4.28571e-07	0.016	0.857	0.001	0.948	0.85	0.414	0.833	0.989		0.2733	1.35115e-05	0.050586	1	0.00596614	1	1	0.89956	1	1
FAM174C	0.25	4.28571e-07	0.346		0.004		0.966	0.791	0.547			0.576669	1.35115e-05	0.732978		0.0154674		1	1	1
TMEM140	0.507	4.28571e-07	0.998	0.78	0.0001	0.004	1	0.001	0.001	0.115		0.935277	1.35115e-05	1	1	0.0015503	0.0179927	1	0.00641843	0.00719693	0.364985
ADAR	0.517	4.28571e-07	0.135	1e-07	0.02	0.701	2e-05	1.11111e-07	0.96	0.863		0.947456	1.35115e-05	0.341361	7.5e-06	0.0585058	1	0.000409343	2.52276e-06	1	1
ABCB6	0.715	4.28571e-07	0.635	0.005	0.457	0.002	0.441	0.893	0.984	0.948		1	1.35115e-05	1	0.026533	0.951064	0.0108271	0.921777	1	1	1
OTOP3	0.792	4.28571e-07	0.016	0.831	0.998	0.887	0.927	1.11111e-07	0.599	0.92		1	1.35115e-05	0.050586	1	1	1	1	2.52276e-06	1	1
MGAT1	0.795	4.28571e-07	0.945	0.004	0.861	0.759	0.574	0.598	0.924	0.32		1	1.35115e-05	1	0.022756	1	1	1	1	1	0.814474
ENSGALG00000010303	0.798	4.28571e-07		1	0.996	1	1e-07	1	0.977	1		1	1.35115e-05		1	1	1	3.18636e-06	1	1	1
ENSGALG00000048097	0.798	4.28571e-07	0.435	1e-07								1	1.35115e-05	0.858607	7.5e-06
GIT1	0.803	4.28571e-07	0.01	0.864	0.975	0.003	0.381	0.01	0.001	0.508		1	1.35115e-05	0.0352531	1	1	0.0143837	0.841863	0.0364756	0.00719693	1
ID3	0.82	4.28571e-07	1e-07	1e-07	0.013	0.275	1e-07	1.11111e-07	0.543			1	1.35115e-05	5.97013e-06	7.5e-06	0.0396984	0.685491	3.18636e-06	2.52276e-06	1
AQP5	0.847	4.28571e-07	0.005	0.001	0.002	0.004	0.0001	0.001	1	0.007		1	1.35115e-05	0.0218696	0.00889328	0.00929815	0.0179927	0.00127745	0.00641843	1	0.0335189
GSTK1	0.888	4.28571e-07	0.005	0.004	0.005	0.001	0.003	0.975	0.708	0.003		1	1.35115e-05	0.0218696	0.022756	0.0181276	0.00685056	0.0130723	1	1	0.0189044
ADIPOR1	0.892	4.28571e-07	0.939	0.976	0.993	0.008	0.977	1.11111e-07	0.168	0.0007		1	1.35115e-05	1	1	1	0.0296732	1	2.52276e-06	0.452828	0.00958564
RABL6	0.916	4.28571e-07	0.32	0.869	0.955	0.8	0.842	1.11111e-07	0.66	0.806		1	1.35115e-05	0.691278	1	1	1	1	2.52276e-06	1	1
ENSGALG00000053766	0.919592	4.28571e-07	0.631	1e-07		1e-07		0.0001		0.0171198		1	1.35115e-05	1	7.5e-06		4.75769e-06		0.00129497		0.0650429
C8G	0.933	4.28571e-07	0.005	0.01	0.003	1e-07	0.733	0.001	0.004	0.317		1	1.35115e-05	0.0218696	0.0415896	0.0125063	4.75769e-06	1	0.00641843	0.0182136	0.808816
MSRB1	0.938	4.28571e-07	0.489	0.001	0.984	0.169	0.02	1.11111e-07	0.001	5e-06		1	1.35115e-05	0.924695	0.00889328	1	0.460723	0.0594698	2.52276e-06	0.00719693	0.000265561
C15orf48	0.951	4.28571e-07	0.015	0.048	1	0.0001	1	1	1e-07	1		1	1.35115e-05	0.047952	0.149688	1	0.00158099	1	1	6.7e-06	1
ZDHHC16	0.952	4.28571e-07	0.631	0.31	0.02	1e-07	0.009	0.951	0.973	0.001		1	1.35115e-05	1	0.734597	0.0585058	4.75769e-06	0.0302047	1	1	0.00958564
EIF2S3	0.953	4.28571e-07	0.003	0.809	0.902	0.78	0.877	0.785	0.025	0.296		1	1.35115e-05	0.0154608	1	1	1	1	1	0.0776919	0.77034
CASC3	0.955	4.28571e-07	0.006	0.001	0.983	0.994	0.094	0.787	0.002	0.251		1	1.35115e-05	0.0247151	0.00889328	1	1	0.258535	1	0.0115565	0.689059
NOP56	0.957	4.28571e-07	0.819	0.027	0.872	0.992	0.741	0.311	0.001	0.865		1	1.35115e-05	1	0.0901335	1	1	1	0.741051	0.00719693	1
NDUFB3	0.971	4.28571e-07	0.001	0.009	0.003	0.005	0.001	0.005	0.002	0.00014		1	1.35115e-05	0.00740999	0.0386819	0.0125063	0.0211815	0.0061284	0.0210367	0.0115565	0.00312747
SAR1A	0.978	4.28571e-07	0.981	0.999	0.001	0.6	0.003	0.98	0.902	0.02		1	1.35115e-05	1	1	0.00596614	1	0.0130723	1	1	0.0735169
CYB5R2	0.983	4.28571e-07	0.011	0.001	0.0001	0.001	0.001	0.839		0.499		1	1.35115e-05	0.0378496	0.00889328	0.0015503	0.00685056	0.0061284	1		1
POLR2I	0.985	4.28571e-07	0.012	1e-07	0.001	1e-07	0.006	1.11111e-07	0.004	1e-07		1	1.35115e-05	0.0402657	7.5e-06	0.00596614	4.75769e-06	0.0219491	2.52276e-06	0.0182136	7.65441e-06
MRPS11	0.994	4.28571e-07	0.968	0.854	0.001	0.545	0.003	0.413	0.885	0.092		1	1.35115e-05	1	1	0.00596614	1	0.0130723	0.898903	1	0.300791
TMEM120A	0.998	4.28571e-07	1	0.001	0.0006	0.0002	1e-07	0.364	0.998	0.002		1	1.35115e-05	1	0.00889328	0.00596614	0.00278761	3.18636e-06	0.828281	1	0.0144183
CNNM1	0.999	4.28571e-07	0.003	0.005	0.002	0.978	0.01	0.985	0.003	0.004		1	1.35115e-05	0.0154608	0.026533	0.00929815	1	0.0328915	1	0.0151698	0.0229043
LPAR2	1	4.28571e-07	0.098	1e-07	1	1e-07	1	2e-05	1	1e-07		1	1.35115e-05	0.255969	7.5e-06	1	4.75769e-06	1	0.000325174	1	7.65441e-06
DESI1	1	4.28571e-07	1	2e-06	7e-05	0.001	1	1	1	1e-07		1	1.35115e-05	1	0.000125	0.00146833	0.00685056	1	1	1	7.65441e-06
KCNE3	1	4.28571e-07	1	1	1	1	1	1	1	3.33333e-06		1	1.35115e-05	1	1	1	1	1	1	1	0.000201744
TUBA1B	1	4.28571e-07	1	1	1	1	1	0.002	1	5e-06		1	1.35115e-05	1	1	1	1	1	0.0107599	1	0.000265561
ASS1	1	4.28571e-07	1	0.68	0.0001	1	1	1	1	3e-05		1	1.35115e-05	1	1	0.0015503	1	1	1	1	0.00106224
SLC45A3	1	4.28571e-07	0.0002	0.02	1	0.925	0.001	1.11111e-07	0.002	0.00016		1	1.35115e-05	0.00293944	0.0703675	1	1	0.0061284	2.52276e-06	0.0115565	0.00355897
NDUFB7	1	4.28571e-07	1	0.872	0.001	0.009	3e-05	1.11111e-07	0.001	0.005		1	1.35115e-05	1	1	0.00596614	0.0323164	0.000573507	2.52276e-06	0.00719693	0.026691
ENSGALG00000047761	1	4.28571e-07	1	1	0.014	1	1	1	0.0002	0.007		1	1.35115e-05	1	1	0.0423606	1	1	1	0.00310939	0.0335189
TMEM259	1	4.28571e-07	0.0005	0.614	0.001	0.944	1	0.025	1	0.01		1	1.35115e-05	0.00626294	1	0.00596614	1	1	0.0790491	1	0.0425593
ENSGALG00000026152	1	4.28571e-07	1	0.002	1	0.0001	2.5e-06	1	1	0.018		1	1.35115e-05	1	0.0145631	1	0.00158099	7.37895e-05	1	1	0.0676951
ENSGALG00000048034	1	4.28571e-07	1	0.013	3e-05	0.659	4e-05	0.876	0.0001	0.287		1	1.35115e-05	1	0.0499573	0.000711121	1	0.000745249	1	0.00180385	0.754081
ENSGALG00000004908	1	4.28571e-07	1	0.001	1	1e-07	1e-07	1	1e-07	1		1	1.35115e-05	1	0.00889328	1	4.75769e-06	3.18636e-06	1	6.7e-06	1
IHH	1	4.28571e-07	1	1	0.001	1e-07	0.0003	0.002	0.0002	0.795		1	1.35115e-05	1	1	0.00596614	4.75769e-06	0.00302047	0.0107599	0.00310939	1
ACE	1	4.28571e-07	1	0.02	1	1e-05	1	1	0.001	1		1	1.35115e-05	1	0.0703675	1	0.000287674	1	1	0.00719693	1
JCHAIN	1	4.28571e-07	5e-06	0.076	1.11111e-07	1e-07	1	1.11111e-07	1	1		1	1.35115e-05	0.00019987	0.22679	5.54088e-06	4.75769e-06	1	2.52276e-06	1	1
CYP2C23a	1	4.28571e-07	4e-05	1	1	1	1	0.981	1	1		1	1.35115e-05	0.00101591	1	1	1	1	1	1	1
CHURC1	1	4.28571e-07	1e-07		1	3e-05	0.0001		3.33333e-06			1	1.35115e-05	5.97013e-06		1	0.000734851	0.00127745		0.000158983
NR2F6		4.28571e-07	0.823	0.003	1.11111e-07	0.001	1e-07	0.002		0.001			1.35115e-05	1	0.0189607	5.54088e-06	0.00685056	3.18636e-06	0.0107599		0.00958564
GABARAPL1		4.28571e-07	1e-07	1e-07	1	1e-07	0.039	3.33333e-06	1	0.003			1.35115e-05	5.97013e-06	7.5e-06	1	4.75769e-06	0.111816	6.65891e-05	1	0.0189044
POLR2H		4.28571e-07		0.001		0.92	0.9	1.11111e-07		1			1.35115e-05		0.00889328		1	1	2.52276e-06		1
ENSGALG00000051260		4.28571e-07		0.882		0.002		0.021		0.689			1.35115e-05		1		0.0108271		0.0674776		1
ENSGALG00000037946	0.752	1.42857e-06	1e-07	0.5	0.155	0.011	0.517	0.00021	0.192	1		1	4.34852e-05	5.97013e-06	0.974448	0.405007	0.0381416	1	0.00241056	0.507075	1
TMEM173	1	1.66667e-06	0.001	0.988	0.0002	0.557	0.002	0.824	0.002	0.908		1	4.98729e-05	0.00740999	1	0.00268325	1	0.00982997	1	0.0115565	1
ATP5G3	1	2e-06	0.001	0.001	0.0003	5e-05	1e-07	1.11111e-07	0.0005	0.001		1	5.885e-05	0.00740999	0.00889328	0.00363716	0.00110942	3.18636e-06	2.52276e-06	0.00671599	0.00958564
ENSGALG00000048273	1	2e-06	1	1	0.003	0.006	0.0009	1	0.579	1		1	5.885e-05	1	1	0.0125063	0.0241759	0.0061284	1	1	1
NUDC	0.585	5e-06	0.001	0.08	0.96	0.985	0.008	0.0002	0.005	0.002		1	0.000135808	0.00740999	0.237781	1	1	0.0274734	0.00231121	0.0211898	0.0144183
MRPL27	0.701	5e-06	0.894	0.001	0.398	0.003	0.981	1e-05	0.997	0.944		1	0.000135808	1	0.00889328	0.87079	0.0143837	1	0.000174122	1	1
ENSGALG00000049208	1	5e-06	1	0.002	1	0.537	0.008	0.023	0.001	0.258258		1	0.000135808	1	0.0145631	1	1	0.0274734	0.0733552	0.00719693	0.702317
RPS28		6.66667e-06		0.716		0.002		0.0019		0.76			0.000179695		1		0.0108271		0.0107599		1
EDC3	0.267	1e-05	0.104	0.964	0.001	0.0003	0.442	0.003	0.834	0.554		0.606845	0.000216626	0.270565	1	0.00596614	0.0039374	0.922492	0.0146144	1	1
KIAA1522	0.277	1e-05	0.001	0.014	0.839	0.033	0.687	1.42857e-06	0.0004	0.413		0.624145	0.000216626	0.00740999	0.052808	1	0.102759	1	3.16002e-05	0.0055861	0.951798
TINAGL1	0.45	1e-05	0.608	0.232	0.009	0.893	0.573	0.047047	0.237903	0.008		0.872057	0.000216626	1	0.596571	0.029044	1	1	0.14442	0.601196	0.0363986
OARD1	0.849	1e-05	0.0014	0.918	0.899	0.787	0.856	0.939	0.988	0.953		1	0.000216626	0.0102808	1	1	1	1	1	1	1
ENSGALG00000042001	0.904	1e-05	0.987	0.002	0.668	0.002	0.302	0.012	0.015	0.476		1	0.000216626	1	0.0145631	1	0.0108271	0.711902	0.0419878	0.0494262	1
ENSGALG00000051375	0.978	1e-05	0.853	0.788	3e-05	0.001	0.003	0.389	0.946	0.549		1	0.000216626	1	1	0.000711121	0.00685056	0.0130723	0.866799	1	1
[truncated: 3,323 more rows]

## Sheet: Gene Description
Gene ID	Gene description
AGPAT2	1-acylglycerol-3-phosphate O-acyltransferase 2
AGPAT3	1-acylglycerol-3-phosphate O-acyltransferase 3
CNP	2',3'-cyclic nucleotide 3' phosphodiesterase
DECR1	2,4-dienoyl-CoA reductase 1
DHCR24	24-dehydrocholesterol reductase
OASL	2'-5'-oligoadenylate synthetase like
HACL1	2-hydroxyacyl-CoA lyase 1
OGFOD1	2-oxoglutarate and iron dependent oxygenase domain containing 1
OGFOD2	2-oxoglutarate and iron dependent oxygenase domain containing 2
OGFOD3	2-oxoglutarate and iron dependent oxygenase domain containing 3
BPNT1	3'(2'), 5'-bisphosphate nucleotidase 1
HMGCS2	3-hydroxy-3-methylglutaryl-CoA synthase 2
HACD3	3-hydroxyacyl-CoA dehydratase 3
BDH1A	3-hydroxybutyrate dehydrogenase 1A
BDH2	3-hydroxybutyrate dehydrogenase 2
HIBADH	3-hydroxyisobutyrate dehydrogenase
HIBCH	3-hydroxyisobutyryl-CoA hydrolase
KDSR	3-ketodihydrosphingosine reductase
OXSM	3-oxoacyl-ACP synthase, mitochondrial
PAPSS1	3'-phosphoadenosine 5'-phosphosulfate synthase 1
PAPSS2	3'-phosphoadenosine 5'-phosphosulfate synthase 2
PDPK1	3-phosphoinositide dependent protein kinase 1
ABAT	4-aminobutyrate aminotransferase
HPDL	4-hydroxyphenylpyruvate dioxygenase like
NT5M	5',3'-nucleotidase, mitochondrial
XRN2	5'-3' exoribonuclease 2
ATIC	5-aminoimidazole-4-carboxamide ribonucleotide formyltransferase/IMP cyclohydrolase
ALAS1	5'-aminolevulinate synthase 1
AZI2	5-azacytidine induced 2
URAH	5-hydroxyisourate hydrolase
HMCES	5-hydroxymethylcytosine binding, ES cell specific
NT5DC2	5'-nucleotidase domain containing 2
NT5C2	5'-nucleotidase, cytosolic II
NT5C3A	5'-nucleotidase, cytosolic IIIA
NT5C3B	5'-nucleotidase, cytosolic IIIB
PFKFB2	6-phosphofructo-2-kinase/fructose-2,6-biphosphatase 2
PFKFB3	6-phosphofructo-2-kinase/fructose-2,6-biphosphatase 3
PGLS	6-phosphogluconolactonase
DHCR7	7-dehydrocholesterol reductase
AAR2	AAR2 splicing factor homolog
ADCK1	aarF domain containing kinase 1
ADCK2	aarF domain containing kinase 2
ABHD11	abhydrolase domain containing 11
ABHD12	abhydrolase domain containing 12
ABHD17A	abhydrolase domain containing 17A, depalmitoylase
ABHD17C	abhydrolase domain containing 17C, depalmitoylase
ABHD2	abhydrolase domain containing 2, acylglycerol lipase
ABHD3	abhydrolase domain containing 3, phospholipase
ABHD4	abhydrolase domain containing 4
ABHD6	abhydrolase domain containing 6, acylglycerol lipase
ABI3	ABI family member 3
ABI2	abl interactor 2
ABL1	ABL proto-oncogene 1, non-receptor tyrosine kinase
ABR	ABR activator of RhoGEF and GTPase
ABRACL	ABRA C-terminal like
AACS	acetoacetyl-CoA synthetase
ACAT1	acetyl-CoA acetyltransferase 1
ACAT2	acetyl-CoA acetyltransferase 2
ACAA1	acetyl-CoA acyltransferase 1
ACACA	acetyl-CoA carboxylase alpha
ACP1	acid phosphatase 1, soluble
ACP2	acid phosphatase 2, lysosomal
ACP6	acid phosphatase 6, lysophosphatidic
ANP32B	acidic (leucine-rich) nuclear phosphoprotein 32 family, member B
ANP32E	acidic nuclear phosphoprotein 32 family member E
ADI1	acireductone dioxygenase 1
ACO2	aconitase 2
AFAP1L1	actin filament associated protein 1 like 1
AFAP1L2	actin filament associated protein 1 like 2
ACTL6A	actin like 6A
ACTR10	actin related protein 10
ARPC1B	actin related protein 2/3 complex subunit 1B
ARPC3	actin related protein 2/3 complex subunit 3
ARPC5	actin related protein 2/3 complex subunit 5
ACTR8	actin related protein 8
ACTA2	actin, alpha 2, smooth muscle, aorta
ACTB	actin, beta
ACTG1	Actin, gamma 1
ACTG2	actin, gamma 2, smooth muscle, enteric
ACTN1	actinin, alpha 1
ACTN4	actinin, alpha 4
ALCAM	activated leukocyte cell adhesion molecule
SUB1L1	Activated RNA polymerase II transcriptional coactivator p15
ASCC1	activating signal cointegrator 1 complex subunit 1
ASCC2	activating signal cointegrator 1 complex subunit 2
ATF2	activating transcription factor 2
ATF3	activating transcription factor 3
ATF4	activating transcription factor 4
AHSA1	activator of HSP90 ATPase activity 1
AUTS2	activator of transcription and developmental regulator AUTS2
ACVR2A	activin A receptor type 2A
ADNP	activity dependent neuroprotector homeobox
APEH	acylaminoacyl-peptide hydrolase
ACBD5	acyl-CoA binding domain containing 5
ACBD6	acyl-CoA binding domain containing 6
ACAD11	acyl-CoA dehydrogenase family member 11
ACAD8	acyl-CoA dehydrogenase family member 8
ACAD9	acyl-CoA dehydrogenase family member 9
ACADS	acyl-CoA dehydrogenase, C-2 to C-3 short chain
ACADL	acyl-CoA dehydrogenase, long chain
ACOX1	acyl-CoA oxidase 1
ACOX2	acyl-CoA oxidase 2
ACSF2	acyl-CoA synthetase family member 2
ACSL3	acyl-CoA synthetase long chain family member 3
ACSL1	acyl-CoA synthetase long-chain family member 1
ACSL5	acyl-CoA synthetase long-chain family member 5
ACOT11	acyl-CoA thioesterase 11
ACOT13	acyl-CoA thioesterase 13
ACOT7	acyl-CoA thioesterase 7
ACOT8	acyl-CoA thioesterase 8
ACOT9	acyl-CoA thioesterase 9
AGK	acylglycerol kinase
ACYP1	acylphosphatase 1
ADAM10	ADAM metallopeptidase domain 10
ADAM17	ADAM metallopeptidase domain 17
ADAM33	ADAM metallopeptidase domain 33
ADAM9	ADAM metallopeptidase domain 9
APPL2	adaptor protein, phosphotyrosine interacting with PH domain and leucine zipper 2
AP1G1	adaptor related protein complex 1 gamma 1 subunit
AP1M1	adaptor related protein complex 1 mu 1 subunit
AP1S2	adaptor related protein complex 1 sigma 2 subunit
AP1S3	adaptor related protein complex 1 sigma 3 subunit
AP2M1	adaptor related protein complex 2 mu 1 subunit
AP2B1	adaptor related protein complex 2 subunit beta 1
AP3M1	adaptor related protein complex 3 mu 1 subunit
AP3S2	adaptor related protein complex 3 sigma 2 subunit
AP4B1	adaptor related protein complex 4 beta 1 subunit
AP5Z1	adaptor related protein complex 5 subunit zeta 1
ASXL2	additional sex combs like 2, transcriptional regulator
ADD1	adducin 1
APRT	adenine phosphoribosyltransferase
ADA	adenosine deaminase
ADAR	adenosine deaminase RNA specific
AHCY	adenosylhomocysteinase
AHCYL1	adenosylhomocysteinase like 1
AHCYL2	adenosylhomocysteinase like 2
AK2	adenylate kinase 2
ADSL	adenylosuccinate lyase
ADSS	adenylosuccinate synthase 2
ADGRG1	adhesion G protein-coupled receptor G1
ADGRG5	adhesion G protein-coupled receptor G5
ADGRG7	adhesion G protein-coupled receptor G7
ADRM1	adhesion regulating molecule 1
APMAP	adipocyte plasma membrane associated protein
ADIPOR1	adiponectin receptor 1
ADIPOR2	adiponectin receptor 2
ADIPOQ	adiponectin, C1Q and collagen domain containing
AAMDC	adiposis associated, Mth938 domain containing
ARF1	ADP ribosylation factor 1
ARF4	ADP ribosylation factor 4
ARF6	ADP ribosylation factor 6
ARFGAP1	ADP ribosylation factor GTPase activating protein 1
ARFGAP3	ADP ribosylation factor GTPase activating protein 3
ARFIP1	ADP ribosylation factor interacting protein 1
ARFIP2	ADP ribosylation factor interacting protein 2
ARL1	ADP ribosylation factor like GTPase 1
ARL14EP	ADP ribosylation factor like GTPase 14 effector protein
ARL4C	ADP ribosylation factor like GTPase 4C
ARL5A	ADP ribosylation factor like GTPase 5A
ARL6IP1	ADP ribosylation factor like GTPase 6 interacting protein 1
ARL6IP5	ADP ribosylation factor like GTPase 6 interacting protein 5
ARL8A	ADP ribosylation factor like GTPase 8A
ADPRH	ADP-ribosylarginine hydrolase
ADPRHL2	ADP-ribosylhydrolase like 2
ART1	ADP-ribosyltransferase 5
ADRA2A	adrenoceptor alpha 2A
ELMOD3	adrenoceptor alpha 2B
AFF4	AF4/FMR2 family member 4
AFG3L2	AFG3 like matrix AAA peptidase subunit 2
AFTPH	aftiphilin
AGMAT	agmatinase
AGRN	agrin
AKAP17A	A-kinase anchoring protein 17A
AKAP7	A-kinase anchoring protein 7
AKAP8	A-kinase anchoring protein 8
AKAP8L	A-kinase anchoring protein 8 like
AKAP9	A-kinase anchoring protein 9
AKTIP	AKT interacting protein
AKT2	AKT serine/threonine kinase 2
AAAS	aladin WD repeat nucleoporin
ANPEP	alanyl aminopeptidase, membrane
AARS	alanyl-tRNA synthetase 1
AARSD1	alanyl-tRNA synthetase domain containing 1
ADH1C	alcohol dehydrogenase 1C (class I), gamma polypeptide
ADH6	alcohol dehydrogenase 6 (class V)
ALDH1A3	aldehyde dehydrogenase 1 family member A3
ALDH3A2	aldehyde dehydrogenase 3 family member A2
ALDH4A1	aldehyde dehydrogenase 4 family member A1
ALDH5A1	aldehyde dehydrogenase 5 family member A1
ALDH6A1	aldehyde dehydrogenase 6 family member A1
ALDH8A1	aldehyde dehydrogenase 8 family member A1
ALDH9A1	aldehyde dehydrogenase 9 family member A1
AKR1D1	aldo-keto reductase family 1 member D1
AKR1E2	aldo-keto reductase family 1 member E2
AKR7L	aldo-keto reductase family 7 like (gene/pseudogene)
ALDOC	aldolase, fructose-bisphosphate C
ALG11	ALG11, alpha-1,2-mannosyltransferase
ALG12	ALG12, alpha-1,6-mannosyltransferase
ALG14	ALG14 UDP-N-acetylglucosaminyltransferase subunit
ALG2	ALG2 alpha-1,3/1,6-mannosyltransferase
ALG5	ALG5 dolichyl-phosphate beta-glucosyltransferase
ALG6	ALG6, alpha-1,3-glucosyltransferase
ALG8	ALG8 alpha-1,3-glucosyltransferase
ACER1	alkaline ceramidase 1
ALPL	alkaline phosphatase, liver/bone/kidney
ALKBH1	alkB homolog 1, histone H2A dioxygenase
ALKBH3	alkB homolog 3, alpha-ketoglutaratedependent dioxygenase
ALKBH4	alkB homolog 4, lysine demethylase
ALKBH5	alkB, alkylation repair homolog 5 (E. coli)
AGMO	alkylglycerol monooxygenase
AGPS	alkylglycerone phosphate synthase
AIF1L	allograft inflammatory factor 1 like
AAGAB	alpha- and gamma-adaptin binding protein
TTPAL	alpha tocopherol transfer protein like
MGAT2	alpha-1,6-mannosyl-glycoprotein 2-beta-N-acetylglucosaminyltransferase
MGAT5B	alpha-1,6-mannosylglycoprotein 6-beta-N-acetylglucosaminyltransferase B
NAGA	alpha-N-acetylgalactosaminidase
ALYREF	Aly/REF export factor
AMDHD2	amidohydrolase domain containing 2
AOC1	amine oxidase copper containing 1
ACMSD	aminocarboxymuconate semialdehyde decarboxylase
ALAD	aminolevulinate dehydratase
NPEPL1	aminopeptidase like 1
AMN	amnion associated transmembrane protein
APLP2	amyloid beta like protein 2
APBA3	amyloid beta precursor protein binding family A member 3
APBB1	amyloid beta precursor protein binding family B member 1
APP	amyloid beta protein
APPBP2	amyloid beta protein binding protein 2
ANAPC16	anaphase promoting complex subunit 16
ANAPC5	anaphase promoting complex subunit 5
ANGEL1	angel homolog 1
AMOT	angiomotin
ANGPTL4	angiopoietin like 4
ACE2	angiotensin converting enzyme 2
ACE	angiotensin I converting enzyme
AGTRAP	angiotensin II receptor associated protein
ABTB1	ankyrin repeat and BTB domain containing 1
ANKFN1	ankyrin repeat and fibronectin type III domain containing 1
ANKFY1	ankyrin repeat and FYVE domain containing 1
ANKMY2	ankyrin repeat and MYND domain containing 2
ASB13	ankyrin repeat and SOCS box containing 13
ASB6	ankyrin repeat and SOCS box containing 6
ANKS1A	ankyrin repeat and sterile alpha motif domain containing 1A
ANKS4B	ankyrin repeat and sterile alpha motif domain containing 4B
ANKZF1	ankyrin repeat and zinc finger peptidyl tRNA hydrolase 1
ANKRD13A	ankyrin repeat domain 13A
ANKRD13D	ankyrin repeat domain 13D
ANKRD17	ankyrin repeat domain 17
ANKRD22	ankyrin repeat domain 22
ANKRD39	ankyrin repeat domain 39
ANKRD49	ankyrin repeat domain 49
ANKRD54	ankyrin repeat domain 54
ANKRD9	ankyrin repeat domain 9
ANXA11	annexin A11
ANXA13	annexin A13
ANXA2	annexin A2
ANXA5	annexin A5
ANXA6	annexin A6
ANXA7	annexin A7
ANO10	anoctamin 10
AGR2	anterior gradient 2, protein disulphide isomerase family member
AZIN1	antizyme inhibitor 1
APIP	APAF1 interacting protein
APOA4	apolipoprotein A4
APOA1	apolipoprotein AI
APOB	apolipoprotein B
APOC3	apolipoprotein C3
APOO	apolipoprotein O
APOOL	apolipoprotein O like
AIFM1	apoptosis inducing factor, mitochondria associated 1
API5	apoptosis inhibitor 5
AREL1	apoptosis resistant E3 ubiquitin protein ligase 1
APAF1	apoptotic peptidase activating factor 1
AQP11	aquaporin 11
AQP5	aquaporin 5
ALOX5AP	arachidonate 5-lipoxygenase activating protein
ACAP2	ArfGAP with coiled-coil, ankyrin repeat and PH domains 2
AGFG1	ArfGAP with FG repeats 1
ASAP3	ArfGAP with SH3 domain, ankyrin repeat and PH domain 3
RSRC1	arginine and serine rich coiled-coil 1
RSRP1	arginine and serine rich protein 1
RERE	arginine-glutamic acid dipeptide repeats
ASL1	argininosuccinate lyase
ASL2	argininosuccinate lyase
ASS1	argininosuccinate synthase 1
ATE1	arginyltransferase 1
RARS	arginyl-tRNA synthetase
RARS2	arginyl-tRNA synthetase 2, mitochondrial
AGO4	argonaute 4, RISC catalytic component
ARIH2	ariadne RBR E3 ubiquitin protein ligase 2
ARMH1	armadillo like helical domain containing 1
ARMH3	armadillo like helical domain containing 3
ARMC6	armadillo repeat containing 6
ACTR1A	ARP1 actin-related A, centractin alpha
ACTR2	ARP2 actin related
ACTR3	ARP3 actin related
ACTR6	ARP6 actin-related
ARRDC1	arrestin domain containing 1
ARRDC2	arrestin domain containing 2
AS3MT	arsenite methyltransferase
AHR2	aryl hydrocarbon receptor 2
AIP	aryl hydrocarbon receptor interacting protein
ARNT	aryl hydrocarbon receptor nuclear translocator
AADAC	arylacetamide deacetylase
AFMID	arylformamidase
ARSG	arylsulfatase G
ASPG	asparaginase
ASNS	asparagine synthetase (glutamine-hydrolyzing)
ASNSD1	asparagine synthetase domain containing 1
NARS2	asparaginyl-tRNA synthetase 2, mitochondrial
DNPEP	aspartyl aminopeptidase
AGA	aspartylglucosaminidase
DARS	aspartyl-tRNA synthetase
DARS2	aspartyl-tRNA synthetase 2, mitochondrial
ASPSCR1	ASPSCR1, UBX domain containing tether for SLC2A4
ATL2	atlastin GTPase 2
ABCB1	ATP binding cassette subfamily B member 1
ABCB10	ATP binding cassette subfamily B member 10
ABCB6	ATP binding cassette subfamily B member 6 (Langereis blood group)
ABCB8	ATP binding cassette subfamily B member 8
ABCC5	ATP binding cassette subfamily C member 5
ABCC6	ATP binding cassette subfamily C member 6
ABCD2	ATP binding cassette subfamily D member 2
ABCD3	ATP binding cassette subfamily D member 3
ABCD4	ATP binding cassette subfamily D member 4
ABCE1	ATP binding cassette subfamily E member 1
ABCF2	ATP binding cassette subfamily F member 2
ABCF3	ATP binding cassette subfamily F member 3
ABCG2	ATP binding cassette subfamily G member 2 (Junior blood group)
ABCG8	ATP binding cassette subfamily G member 8
ACLY	ATP citrate lyase
ATP5MC1	ATP synthase membrane subunit c locus 1
ATPAF2	ATP synthase mitochondrial F1 complex assembly factor 2
ATP5PF	ATP synthase peripheral stalk subunit F6
ATP5B	ATP synthase, H+ transporting, mitochondrial F1 complex, beta polypeptide
ATP5C1	ATP synthase, H+ transporting, mitochondrial F1 complex, gamma polypeptide 1
ATP5G3	ATP synthase, H+ transporting, mitochondrial Fo complex subunit C3 (subunit 9)
ATP5J2	ATP synthase, H+ transporting, mitochondrial Fo complex subunit F2
ATP23	ATP23 metallopeptidase and ATP synthase assembly factor homolog
ATP13A2	ATPase 13A2
ATP13A3	ATPase 13A3
ATAD1	ATPase family AAA domain containing 1
ATP6AP1	ATPase H+ transporting accessory protein 1
ATP6AP2	ATPase H+ transporting accessory protein 2
ATP6V0A1	ATPase H+ transporting V0 subunit a1
ATP6V0B	ATPase H+ transporting V0 subunit b
ATP6V0C	ATPase H+ transporting V0 subunit c
ATP6V0D1	ATPase H+ transporting V0 subunit d1
ATP6V1A	ATPase H+ transporting V1 subunit A
ATP6V1B2	ATPase H+ transporting V1 subunit B2
ATP6V1D	ATPase H+ transporting V1 subunit D
ATP6V1E1	ATPase H+ transporting V1 subunit E1
ATP6V1G1	ATPase H+ transporting V1 subunit G1
ATP1A1	ATPase Na+/K+ transporting subunit alpha 1
ATP1B1	ATPase Na+/K+ transporting subunit beta 1
ATP10A	ATPase phospholipid transporting 10A (putative)
ATP10B	ATPase phospholipid transporting 10B (putative)
ATP11B	ATPase phospholipid transporting 11B (putative)
ATP11C	ATPase phospholipid transporting 11C
ATP8B2	ATPase phospholipid transporting 8B2
ATP2A2	ATPase sarcoplasmic/endoplasmic reticulum Ca2+ transporting 2
ATP2A3	ATPase sarcoplasmic/endoplasmic reticulum Ca2+ transporting 3
ATP2C1	ATPase secretory pathway Ca2+ transporting 1
ARID5A	AT-rich interaction domain 5A
ATRN	attractin
AUP1	AUP1 lipid droplet regulating VLDL assembly factor
AMFR	autocrine motility factor receptor
AMBRA1	autophagy and beclin 1 regulator 1
ATG101	autophagy related 101
ATG3	autophagy related 3
ATG4B	autophagy related 4B cysteine peptidase
ATG4C	autophagy related 4C cysteine peptidase
ATG5	autophagy related 5
ATG9A	autophagy related 9A
ATG9B	autophagy related 9B
AIDA	axin interactor, dorsalization associated
AXL	AXL receptor tyrosine kinase
BIRC8	baculoviral IAP repeat containing 8
BCL7B	BAF chromatin remodeling complex subunit BCL7B
BAG3	BAG cochaperone 3
BAG4	BAG cochaperone 4
BAIAP2L1	BAI1 associated protein 2 like 1
BAIAP2L2	BAR/IMD domain containing adaptor protein 2 like 2
BBS2	Bardet-Biedl syndrome 2
BHLHA15	basic helix-loop-helix family member a15
BHLHE40	basic helix-loop-helix family member e40
BATF	basic leucine zipper ATF-like transcription factor
BLZF1	basic leucine zipper nuclear factor 1
BTF3L4	basic transcription factor 3 like 4
BSG	basigin (Ok blood group)
BSPRY	B-box and SPRY domain containing
BCAR1	BCAR1 scaffold protein, Cas family member
BCAP29	B-cell receptor associated protein 29
BAK1	BCL2 antagonist/killer 1
MCL1	BCL2 family apoptosis regulator
BNIP1	BCL2 interacting protein 1
BNIP3	BCL2 interacting protein 3
BCL2L1	BCL2 like 1
BCL2L10	BCL2 like 10
BCL2L13	BCL2 like 13
BCL2L15	BCL2 like 15
BMF	Bcl2 modifying factor
BCL9L	BCL9 like
BCS1L	BCS1 homolog, ubiquinol-cytochrome c reductase complex chaperone
BEND7	BEN domain containing 7
BET1	Bet1 golgi vesicular membrane trafficking protein
BET1L	Bet1 golgi vesicular membrane trafficking protein like
B3GALNT2	beta-1,3-N-acetylgalactosaminyltransferase 2
B4GALT2	beta-1,4-galactosyltransferase 2
B4GALT4	beta-1,4-galactosyltransferase 4
B4GALT7	beta-1,4-galactosyltransferase 7
MGAT3	beta-1,4-mannosyl-glycoprotein 4-beta-N-acetylglucosaminyltransferase
B2M	beta-2-microglobulin
BCO1	beta-carotene oxygenase 1
BACE1	beta-secretase 1
BACE2	beta-secretase 2
BTRC	beta-transducin repeat containing E3 ubiquitin protein ligase
BG1	BG-like antigen 1
BID	BH3 interacting domain death agonist
BFAR	bifunctional apoptosis regulator
BLOC1S2	biosis of lysosomal organelles complex 1 subunit 2
BLOC1S5	biosis of lysosomal organelles complex 1 subunit 5
BLOC1S6	biosis of lysosomal organelles complex 1 subunit 6
BPHL	biphenyl hydrolase like
BPGM	bisphosphoglycerate mutase
BLCAP	bladder cancer associated protein
BLMH	bleomycin hydrolase
BLK	BLK proto-oncogene, Src family tyrosine kinase
BORCS7	BLOC-1 related complex subunit 7
BORCS8	BLOC-1 related complex subunit 8
BMP2K	BMP2 inducible kinase
BOK	BOK, BCL2 family apoptosis regulator
BMP6	bone morphogenetic protein 6
BOP1	BOP1 ribosomal biogenesis factor
BRE	brain and reproductive organ-expressed (TNFRSF1A modulator)
BRAP	BRCA1 associated protein
BAP1	BRCA1 associated protein 1
BRCC3	BRCA1/BRCA2-containing complex subunit 3
BCCIP	BRCA2 and CDKN1A interacting protein
BCAS2	breast carcinoma amplified sequence 2
BRF1	BRF1 RNA polymerase III transcription initiation factor subunit
BRICD5	BRICHOS domain containing 5
BIN2	bridging integrator 2
BIN3	bridging integrator 3
BROX	BRO1 domain and CAAX motif containing
BAHD1	bromo adjacent homology domain containing 1
BAZ1B	bromodomain adjacent to zinc finger domain 1B
BRPF1	bromodomain and PHD finger containing 1
BRD7	bromodomain containing 7
BRD8	bromodomain containing 8
BACH1	BTB domain and CNC homolog 1
BTBD1	BTB domain containing 1
BTBD2	BTB domain containing 2
BTBD9	BTB domain containing 9
BTG1	BTG anti-proliferation factor 1
BTG2	BTG anti-proliferation factor 2
BUB3	BUB3, mitotic checkpoint protein
BUD13	BUD13 homolog
BUD31	BUD31 homolog
BCHE	butyrylcholinesterase
BYSL	bystin like
C5H11ORF58	C11orf58 homolog
C1H12ORF73	C12orf73 homolog
C11H16ORF87	C16orf87 homolog
C11H19ORF12	C19orf12 homolog
C1D	C1D nuclear receptor corepressor
C1GALT1C1	C1GALT1 specific chaperone 1
C1QTNF5	C1q and TNF related 5
C1H21ORF59	C21orf59 homolog
C3H6ORF120	C6orf120 homolog
C26H6ORF89	C6orf89 homolog
CACHD1	cache domain containing 1
CACTIN	cactin, spliceosome C complex subunit
CDH1	cadherin 1
CDH15	cadherin 15
CDH17	cadherin 17
CDHR2	cadherin related family member 2
CALB1	calbindin 1
CHP1	calcineurin like EF-hand protein 1
CANT1	calcium activated nucleotidase 1
CAB39	calcium binding protein 39
CHERP	calcium homeostasis endoplasmic reticulum protein
CAMLG	calcium modulating ligand
CARHSP1	calcium regulated heat stable protein 1
CAMK1	calcium/calmodulin dependent protein kinase I
CAMK2D	calcium/calmodulin dependent protein kinase II delta
CACYBP	calcyclin binding protein
CALM1	calmodulin 1 (phosphorylase kinase, delta)
CALM2	calmodulin 2
CALML4	calmodulin like 4
CANX	calnexin
CAPN1	calpain 1
CAPN11	calpain 11
CAPN13	calpain 13
CAPN15	calpain 15
CAPN5	calpain 5
CAPN8	calpain 8
CAPN9	calpain 9
CNN2	calponin 2
CALR	calreticulin
CASQ2	calsequestrin 2
CLSTN1	calsyntenin 1
ARPP19	cAMP regulated phosphoprotein 19
CREB3L1	cAMP responsive element binding protein 3 like 1
CREB3L2	cAMP responsive element binding protein 3 like 2
CREM	cAMP responsive element modulator
CASC4	cancer susceptibility candidate 4
CNPY3	canopy FGF signaling regulator 3
CLIP1	CAP-Gly domain containing linker protein 1
CAPZA1	capping actin protein of muscle Z-line alpha subunit 1
CAPZA2	capping actin protein of muscle Z-line alpha subunit 2
CARMIL1	capping protein regulator and myosin 1 linker 1
CARMIL2	capping protein regulator and myosin 1 linker 2
CHST10	carbohydrate sulfotransferase 10
CHST14	carbohydrate sulfotransferase 14
CHST15	carbohydrate sulfotransferase 15
CHST2	carbohydrate sulfotransferase 2
CHST6	carbohydrate sulfotransferase 6
CA2	carbonic anhydrase 2
CA6	carbonic anhydrase 6
CA7	carbonic anhydrase 7
CBR3	carbonyl reductase 3
CBR4	carbonyl reductase 4
CPA1	carboxypeptidase A1
CPD	carboxypeptidase D
CPE	carboxypeptidase E
CPM	carboxypeptidase M
CPO	carboxypeptidase O
CRLS1	cardiolipin synthase 1
CRAT	carnitine O-acetyltransferase
CPT1A	carnitine palmitoyltransferase 1A
CPT2	carnitine palmitoyltransferase 2
CASC3	CASC3 exon junction complex subunit
CSNK1A1	casein kinase 1 alpha 1
CSNK1D	casein kinase 1 delta
CSNK1E	casein kinase 1 epsilon
CSNK1G1	casein kinase 1 gamma 1
CSNK2A1	casein kinase 2 alpha 1
CSNK2A2	casein kinase 2 alpha 2
CLPX	caseinolytic mitochondrial matrix peptidase chaperone subunit
CASP10	caspase 10
CASP14	caspase 14, apoptosis-related cysteine peptidase
CASP2	caspase 2
CASP3	caspase 3
CASP6	caspase 6
CASP7	caspase 7
CASP8	caspase 8
CASP9	caspase 9
CARD10	caspase recruitment domain family member 10
CARD11	caspase recruitment domain family member 11
CECR1	cat eye syndrome chromosome region, candidate 1
CAT	catalase
COMTD1	catechol-O-methyltransferase domain containing 1
CTNNA1	catenin alpha 1
CTNNB1	catenin beta 1
CTNNBIP1	catenin beta interacting protein 1
CTNND1	catenin delta 1
CTSA	cathepsin A
CTSB	cathepsin B
CTSC	cathepsin C
CTSE	cathepsin E
CTSH	cathepsin H
CTSK	cathepsin K
CTSS	cathepsin S
CTSZ	cathepsin Z
CDX1	caudal type homeobox 1
CBL	Cbl proto-onco
CCL5	C-C motif chemokine ligand
CCL17	C-C motif chemokine ligand 17
CTCF	CCCTC-binding factor
CCM2	CCM2 scaffolding protein
CNOT1	CCR4-NOT transcription complex subunit 1
CNOT7	CCR4-NOT transcription complex subunit 7
CNOT8	CCR4-NOT transcription complex subunit 8
CNOT9	CCR4-NOT transcription complex subunit 9
CD151	CD151 molecule (Raph blood group)
CD164	CD164 molecule
CD1B	CD1b molecule
CD2AP	CD2 associated protein
CD200L	CD200 molecule-like
CD247	CD247 molecule
CD276	CD276 molecule
CD300LG	CD300 molecule like family member g
CD320	CD320 molecule
CD34	CD34 molecule
CD36	CD36 molecule
CD38	CD38 molecule
CD3D	CD3d molecule
CD3E	CD3e molecule
CD4	CD4 molecule
CD40LG	CD40 ligand
CD40	CD40 molecule
CD44	CD44 molecule (Indian blood group)
CD47	CD47 molecule
CD48	CD48 molecule
CD7	CD7 molecule
CD74	CD74 molecule
CD79B	CD79b molecule
CD81	CD81 molecule
CD82	CD82 molecule
CD8A	CD8a molecule
CD8BP	CD8b molecule pseudo
CD99L2	CD99 molecule like 2
CLK1	CDC like kinase 1
CDC42EP1	CDC42 effector protein 1
CDC42EP4	CDC42 effector protein 4
CISD1	CDGSH iron sulfur domain 1
CISD2	CDGSH iron sulfur domain 2
CACUL1	CDK2 associated cullin domain 1
CDK5RAP1	CDK5 regulatory subunit associated protein 1
CDKAL1	CDK5 regulatory subunit associated protein 1 like 1
CDK5RAP3	CDK5 regulatory subunit associated protein 3
CDS1	CDP-diacylglycerol synthase 1
CDV3	CDV3 homolog
CADM1	cell adhesion molecule 1
CADM3	cell adhesion molecule 3
CAPRIN1	cell cycle associated protein 1
CIDEC	cell death inducing DFFA like effector c
CIDEA	cell death-inducing DFFA-like effector a
CDIP1	cell death-inducing p53 target 1
CDC20	cell division cycle 20
CDC23	cell division cycle 23
CDC26	cell division cycle 26
CDC27	cell division cycle 27
CDC2L1	cell division cycle 2-like 1 (PITSLRE proteins)
CDC34	cell division cycle 34, ubiqiutin conjugating enzyme
CDC40	cell division cycle 40
CDC42	cell division cycle 42
CDC73	cell division cycle 73
CDCA3	cell division cycle associated 3
CREG1	cellular repressor of E1A stimulateds 1
C11ORF49	centriolar satellite-associated tubulin polyglutamylase complex regulator 1
CENPX	centromere protein X
CERK	ceramide kinase
CERS1	ceramide synthase 1
CERS5	ceramide synthase 5
CDR2	cerebellar deration related protein 2
CLN5	ceroid-lipofuscinosis, neuronal 5
CLN6	ceroid-lipofuscinosis, neuronal 6, late infantile, variant
CCT2	chaperonin containing TCP1 subunit 2
CCT5	chaperonin containing TCP1 subunit 5
SUMF2	chaperonin containing TCP1 subunit 6A
CCT6A	chaperonin containing TCP1 subunit 6A
CCT7	chaperonin containing TCP1 subunit 7
CCT8	chaperonin containing TCP1 subunit 8
CHMP1A	charged multivesicular body protein 1A
CHMP1B	charged multivesicular body protein 1B
CHMP2A	charged multivesicular body protein 2A
CHMP2B	charged multivesicular body protein 2B
CHMP4B	charged multivesicular body protein 4B
CHMP4C	charged multivesicular body protein 4C
CHMP5	charged multivesicular body protein 5
CHMP6	charged multivesicular body protein 6
CHMP7	charged multivesicular body protein 7
CXCR7	chemokine (C-X-C motif) receptor 7
CBY1	chibby family member 1, beta catenin antagonist
CTBS	chitobiase
CLCA1	chloride channel accessory 2
CLCC1	chloride channel CLIC like 1
CLIC2	chloride intracellular channel 2
CLIC4	chloride intracellular channel 4
CLIC5	chloride intracellular channel 5
CLNS1A	chloride nucleotide-sensitive channel 1A
CLCN2	chloride voltage-gated channel 2
CLCN6	chloride voltage-gated channel 6
CLCN7	chloride voltage-gated channel 7
CHDH	choline dehydrogenase
CHPT1	choline phosphotransferase 1
CEPT1	choline/ethanolamine phosphotransferase 1
CHSY1	chondroitin sulfate synthase 1
CHAF1A	chromatin assembly factor 1 subunit A
CDT1	chromatin licensing and DNA replication factor 1
CBX3	chromobox 3
CBX7	chromobox 7
CHD2	chromodomain helicase DNA binding protein 2
CHGA	chromogranin A
C1ORF115	chromosome 1 open reading frame 115
C1ORF210	chromosome 1 open reading frame 210
C1ORF232	chromosome 1 open reading frame 230
C1ORF50	chromosome 1 open reading frame 50
C1H12ORF57	Chromosome 1 Open Reading Frame57
C10ORF88	chromosome 10 open reading frame 88
C16ORF72	chromosome 16 open reading frame 72
C2H6ORF52	chromosome 2 C6orf52 homolog
C26H6ORF125	chromosome 26 open reading frame, human C6orf125
C3ORF38	chromosome 3 open reading frame 38
C6ORF62	chromosome 6 open reading frame 62
CHAMP1	chromosome alignment maintaining phosphoprotein 1
CHTF18	chromosome transmission fidelity factor 18
CHTF8	chromosome transmission fidelity factor 8
CHURC1	churchill domain containing 1
CTRB2	chymotrypsinogen B1
CFAP20	cilia and flagella associated protein 20
CFAP97	cilia and flagella associated protein 97
CPLANE2	ciliogenesis and planar polarity effector complex subunit 2
CILK1	ciliogenesis associated kinase 1
CMTM3	CKLF like MARVEL transmembrane domain containing 3
CMTM7	CKLF like MARVEL transmembrane domain containing 7
CLRN3	clarin 3
CLTC	clathrin heavy chain
CLTB	clathrin light chain B
CLDN10	claudin 10
CLDN2	claudin 2
CLDN3	claudin 3
CLP1	cleavage and polyadenylation factor I subunit 1
CPSF2	cleavage and polyadenylation specific factor 2
CPSF3	cleavage and polyadenylation specific factor 3
CPSF4	cleavage and polyadenylation specific factor 4
CPSF6	cleavage and polyadenylation specific factor 6
CPSF7	cleavage and polyadenylation specific factor 7
CSTF1	cleavage stimulation factor subunit 1
CSTF3	cleavage stimulation factor subunit 3
CLPTM1L	CLPTM1 like
CLUAP1	clusterin associated protein 1
CMIP	c-Maf inducing protein
CNDP2	CNDP dipeptidase 2 (metallopeptidase M20 family)
COTL1	coactosin like F-actin binding protein 1
F2	coagulation factor II, thrombin
COPA	coatomer protein complex subunit alpha
COPB1	coatomer protein complex subunit beta 1
COPE	coatomer protein complex subunit epsilon
COPG1	coatomer protein complex subunit gamma 1
COQ2	coenzyme Q2, polyprenyltransferase
COQ3	coenzyme Q3, methyltransferase
COQ4	coenzyme Q4
COQ5	coenzyme Q5, methyltransferase
COQ6	coenzyme Q6, monooxygenase
CCDC12	coiled-coil domain containing 12
CCDC126	coiled-coil domain containing 126
CCDC127	coiled-coil domain containing 127
CCDC134	coiled-coil domain containing 134
CCDC167	coiled-coil domain containing 167
CCDC174	coiled-coil domain containing 174
CCDC191	coiled-coil domain containing 191
CCDC25	coiled-coil domain containing 25
CCDC28A	coiled-coil domain containing 28A
CCDC43	coiled-coil domain containing 43
CCDC47	coiled-coil domain containing 47
CCDC50	coiled-coil domain containing 50
CCDC58	coiled-coil domain containing 58
CCDC61	coiled-coil domain containing 61
CCDC90B	coiled-coil domain containing 90B
CHCHD10	coiled-coil-helix-coiled-coil-helix domain containing 10
CSDE1	cold shock domain containing E1
COLGALT2	collagen beta(1-O)galactosyltransferase 2
COL1A1	collagen type I alpha 1 chain
COL3A1	collagen type III alpha 1 chain
COL4A1	collagen type IV alpha 1 chain
COL9A1	collagen type IX alpha 1 chain
COL6A1	collagen type VI alpha 1 chain
COL6A2	collagen type VI alpha 2 chain
COL6A3	collagen type VI alpha 3 chain
CSF1R	colony stimulating factor 1 receptor
COMMD3	COMM domain containing 3
COMMD4	COMM domain containing 4
COMMD5	COMM domain containing 5
COMMD7	COMM domain containing 7
COMMD8	COMM domain containing 8
COMMD9	COMM domain containing 9
C4	complement 4
C1QA	complement C1q A chain
C1QB	complement C1q B chain
C1QC	complement C1q C chain
C1R	complement C1r
C1S	complement C1s
C8G	complement C8 gamma chain
CFD	complement factor D
CFI	complement factor I
CHUK	component of inhibitor of nuclear factor kappa B kinase complex
COG1	component of oligomeric golgi complex 1
COG3	component of oligomeric golgi complex 3
COG4	component of oligomeric golgi complex 4
COG7	component of oligomeric golgi complex 7
CNKSR1	connector enhancer of kinase suppressor of Ras 1
COP1	COP1 E3 ubiquitin ligase
COPS3	COP9 signalosome subunit 3
COPS4	COP9 signalosome subunit 4
COPS7A	COP9 signalosome subunit 7A
COPS8	COP9 signalosome subunit 8
COPS9	COP9 signalosome subunit 9
COPB2	COPI coat complex subunit beta 2
COPG2	COPI coat complex subunit gamma 2
CPNE1	copine 1
CPNE2	copine 2
CPNE3	copine 3
CCS	copper chaperone for superoxide dismutase
COMMD1	copper metabolism domain containing 1
COBL	cordon-bleu WH2 repeat protein
C1GALT1	core 1 synthase, glycoprotein-N-acetylgalactosamine 3-beta-galactosyltransferase 1
CBFB	core-binding factor beta subunit
CIR1	corepressor interacting with RBPJ, 1
CNIH1	cornichon family AMPA receptor auxiliary protein 1
CNIH4	cornichon family AMPA receptor auxiliary protein 4
CORO1C	coronin 1C
CORO7	coronin 7
CORO1B	coronin, actin binding protein, 1B
CTTN	cortactin
COX10	COX10, heme A:farnesyltransferase cytochrome c oxidase assembly factor
COX15	COX15, cytochrome c oxidase assembly homolog
COX17	COX17, cytochrome c oxidase copper chaperone
COX20	COX20, cytochrome c oxidase assembly factor
CFDP1	craniofacial development protein 1
CKB	creatine kinase B
CKMT1B	creatine kinase, mitochondrial 1B
CRK	CRK proto-onco, adaptor protein
CRY1	cryptochrome circadian regulator 1
CRY2	cryptochrome circadian regulator 2
CRYL1	crystallin lambda 1
CRYM	crystallin mu
CRYZ	crystallin zeta
CRYZL1	crystallin zeta like 1
CNEP1R1	CTD nuclear envelope phosphatase 1 regulatory subunit 1
CTDSP1	CTD small phosphatase 1
CTDSPL	CTD small phosphatase like
CTBP1	C-terminal binding protein 1
CTBPL	C-terminal binding protein-like
CSK	C-terminal Src kinase
CTPS1	CTP synthase 1
CTTNBP2NL	CTTNBP2 N-terminal like
CLEC3B	C-type lectin domain family 3 member B
BLEC1	C-type lectin-like receptor 1
CDCP1	CUB domain containing protein 1
CUBN	cubilin
CUEDC2	CUE domain containing 2
CUX1	cut like homeobox 1
CUTC	cutC copper transporter
CWC15	CWC15 spliceosome associated protein homolog
CWC25	CWC25 spliceosome associated protein homolog
CMC2	C-x(9)-C motif containing 2
CX3CL1	C-X3-C motif chemokine ligand 1
CMC4	C-X9-C motif containing 4
CLMP	CXADR like membrane protein
CZIB	CXXC motif containing zinc binding protein
CRIPT	CXXC repeat containing interactor of PDZ3 domain
CGAS	cyclic GMP-AMP synthase
CNNM1	cyclin and CBS domain divalent metal cation transport mediator 1
CNNM4	cyclin and CBS domain divalent metal cation transport mediator 4
DMTF1	cyclin D binding myb like transcription factor 1
CCND2	cyclin D2
CCND3	cyclin D3
CDK10	cyclin dependent kinase 10
CDK2	cyclin dependent kinase 2
CDK2AP2	cyclin dependent kinase 2 associated protein 2
CDK5	cyclin dependent kinase 5
CDK9	cyclin dependent kinase 9
CDKN1A	cyclin dependent kinase inhibitor 1A
ZNFX1	cyclin dependent kinase like 1
CCNG1	cyclin G1
CCNG2	cyclin G2
CCNI	cyclin I
CCNK	cyclin K
CCNL1	cyclin L1
CCNL2	cyclin L2
CNPPD1	cyclin Pas1/PHO80 domain containing 1
CTH	cystathionine gamma-lyase
CSTB	cystatin B
CST7	cystatin F
CSRP1	cysteine and glycine rich protein 1
CYYR1	cysteine and tyrosine rich 1
CRIP1	cysteine rich protein 1
CRELD1	cysteine rich with EGF like domains 1
CRELD2	cysteine rich with EGF like domains 2
CSAD	cysteine sulfinic acid decarboxylase
CARS2	cysteinyl-tRNA synthetase 2, mitochondrial
CTNS	cystinosin, lysosomal cystine transporter
CDA	cytidine deaminase
CMAS	cytidine monophosphate N-acetylneuraminic acid synthetase
CMPK1	cytidine/uridine monophosphate kinase 1
CMPK2	cytidine/uridine monophosphate kinase 2
CYBRD1	cytochrome b reductase 1
CYBA	cytochrome b-245 alpha chain
CYBC1	cytochrome b-245 chaperone 1
CYB5D2	cytochrome b5 domain containing 2
CYB5R2	cytochrome b5 reductase 2
CYB5A	cytochrome b5 type A
CYB561	cytochrome b561
CYB561A3	cytochrome b561 family member A3
CYB561D2	cytochrome b561 family member D2
COA4	cytochrome c oxidase assembly factor 4 homolog
COA5	cytochrome c oxidase assembly factor 5
COA6	cytochrome c oxidase assembly factor 6
COA7	cytochrome c oxidase assembly factor 7 (putative)
COA8	cytochrome c oxidase assembly factor 8
COX11	cytochrome c oxidase copper chaperone COX11
COX5A	cytochrome c oxidase subunit 5A
COX6A1	cytochrome c oxidase subunit 6A1
COX6C	cytochrome c oxidase subunit 6C
COX7A2	cytochrome c oxidase subunit 7A2
COX7A2L	cytochrome c oxidase subunit 7A2 like
COX7B	cytochrome c oxidase subunit 7B
CYCS	cytochrome c, somatic
CYP2C18	cytochrome P450 family 2 subfamily C member 18
CYP2D6	cytochrome P450 family 2 subfamily D member 6
CYP20A1	cytochrome P450 family 20 subfamily A member 1
CYP3A4	cytochrome P450 family 3 subfamily A member 4
CYP4V2	cytochrome P450 family 4 subfamily V member 2
CYP46A1	cytochrome P450 family 46 subfamily A member 1
POR	cytochrome p450 oxidoreductase
CYP1A1	cytochrome P450, family 1, subfamily A, polypeptide 1
CYP1A2	cytochrome P450, family 1, subfamily A, polypeptide 2
CYP2AC1	cytochrome P450, family 2, subfamily AC, polypeptide 1
CYP2C23A	cytochrome P450, family 2, subfamily C, polypeptide 23a
CYP2J23	cytochrome P450, family 2, subfamily J, polypeptide 23
CYP21A1	cytochrome P450, family 21, subfamily A, polypeptide 1
CYP4A22	cytochrome P450, family 4, subfamily B, polypeptide 7
CYTH1	cytohesin 1
CYTIP	cytohesin 1 interacting protein
CYTH4	cytohesin 4
CIAPIN1	cytokine induced apoptosis inhibitor 1
CISH	cytokine inducible SH2 containing protein
CRLF3	cytokine receptor like factor 3
CYFIP1	cytoplasmic FMR1 interacting protein 1
CLASP2	cytoplasmic linker associated protein 2
CTU2	cytosolic thiouridylase subunit 2
CRTAM	cytotoxic and regulatory T-cell molecule
D2HGDH	D-2-hydroxyglutarate dehydrogenase
DDB1	damage specific DNA binding protein 1
DAO	D-amino acid oxidase
DAZAP1	DAZ associated protein 1
DAZAP2	DAZ associated protein 2
DCAF1	DDB1 and CUL4 associated factor 1
DCAF13	DDB1 and CUL4 associated factor 13
DCAF5	DDB1 and CUL4 associated factor 5
DDHD2	DDHD domain containing 2
DDTL	D-dopachrome tautomerase-like
DDRGK1	DDRGK domain containing 1
DDX17	DEAD-box helicase 17
DDX18	DEAD-box helicase 18
DDX23	DEAD-box helicase 23
DDX27	DEAD-box helicase 27
DDX3X	DEAD-box helicase 3, X-linked
DDX31	DEAD-box helicase 31
DDX41	DEAD-box helicase 41
DDX42	DEAD-box helicase 42
DDX47	DEAD-box helicase 47
DDX5	DEAD-box helicase 5
DDX54	DEAD-box helicase 54
DDX59	DEAD-box helicase 59
DHX37	DEAH-box helicase 37
DHX8	DEAH-box helicase 8
DAP	death associated protein
DAP3	death associated protein 3
DAPK2	death associated protein kinase 2
DBR1	debranching RNA lariats 1
DCPS	decapping enzyme, scavenger
DCN	decorin
DOCK11	dedicator of cytokinesis 11
DOCK7	dedicator of cytokinesis 7
DEF6	DEF6 guanine nucleotide exchange factor
DCUN1D1	defective in cullin neddylation 1 domain containing 1
DCUN1D5	defective in cullin neddylation 1 domain containing 5
DHDDS	dehydrodolichyl diphosphate synthase subunit
DHRS11	dehydrogenase/reductase 11
DHRS13	dehydrogenase/reductase 13
DHRS3	dehydrogenase/reductase 3
DHRS7	dehydrogenase/reductase 7
DHRS7B	dehydrogenase/reductase 7B
DIO1	deiodinase, iodothyronine type I
DEK	DEK proto-onco
DEGS1	delta 4-desaturase, sphingolipid 1
DEGS2	delta 4-desaturase, sphingolipid 2
DLL4	delta like canonical Notch ligand 4
DTX2	deltex E3 ubiquitin ligase 2
DENND11	DENN domain containing 11
DENND1B	DENN domain containing 1B
DENND2D	DENN domain containing 2D
DENND5B	DENN domain containing 5B
DENR	density regulated re-initiation and release factor
DOHH	deoxyhypusine hydroxylase/monooxygenase
DNASE1L3	deoxyribonuclease 1 like 3
DNASE2B	deoxyribonuclease 2 beta
DERA	deoxyribose-phosphate aldolase
DTYMK	deoxythymidylate kinase
DUT	deoxyuridine triphosphatase
DEPDC6	DEP domain containing MTOR-interacting protein
DCAKD	dephospho-CoA kinase domain containing
DERL1	derlin 1
DERL3	derlin 3
DSEL	dermatan sulfate epimerase like
DPT	dermatopontin
DSP	desmoplakin
DSTN	destrin, actin depolymerizing factor
DESI1	desumoylating isopeptidase 1
DDA1	DET1 and DDB1 associated 1
DRG1	developmentally regulated GTP binding protein 1
DRG2	developmentally regulated GTP binding protein 2
DDX60	DExD/H-box helicase 60
DDX52	DExD-box helicase 52
DHX30	DExH-box helicase 30
DHX58	DExH-box helicase 58
DGCR6	DGCR6 homolog
DGLUCY	D-glutamate cyclase
DIABLO	diablo IAP-binding mitochondrial protein
DGKZ	diacylglycerol kinase zeta
DGAT2	diacylglycerol O-acyltransferase 2
DBI	diazepam binding inhibitor, acyl-CoA binding protein
DCXR	dicarbonyl and L-xylulose reductase
DKK3	dickkopf WNT signaling pathway inhibitor 3
DEF8	differentially expressed in FDCP 8 homolog
DGCR2	DiGeorge syndrome critical region 2
DIEXF	digestive organ expansion factor homolog (zebrafish)
DLD	dihydrolipoamide dehydrogenase
DLST	dihydrolipoamide S-succinyltransferase
DPYSL2	dihydropyrimidinase like 2
DPYSL3	dihydropyrimidinase like 3
DPYD	dihydropyrimidine dehydrogenase
DPEP1	dipeptidase 1
DPP4	dipeptidyl peptidase 4
DPP7	dipeptidyl peptidase 7
PPIP5K1	diphosphoinositol pentakisphosphate kinase 1
DPH1	diphthamide biosynthesis 1
DPH3P1	diphthamide biosynthesis 3 pseudo 1
DPH7	diphthamide biosynthesis 7
DIS3L2	DIS3 like 3'-5' exoribonuclease 2
DIS3L	DIS3 like exosome 3'-5' exoribonuclease
DIP2B	disco interacting protein 2 homolog B
DLG3	discs large MAGUK scaffold protein 3
DVL3	dishevelled segment polarity protein 3
DISP1	dispatched RND transporter family member 1
DLGAP5	DLG associated protein 5
DRAM2	DNA damage regulated autophagy modulator 2
DFFA	DNA fragmentation factor subunit alpha
DFFB	DNA fragmentation factor subunit beta
LIG3	DNA ligase 3
DNMT1	DNA methyltransferase 1
DNMT3B	DNA methyltransferase 3 beta
POLD3	DNA polymerase delta 3, accessory subunit
POLDIP2	DNA polymerase delta interacting protein 2
POLDIP3	DNA polymerase delta interacting protein 3
POLE2	DNA polymerase epsilon 2, accessory subunit
POLE3	DNA polymerase epsilon 3, accessory subunit
POLH	DNA polymerase eta
POLG	DNA polymerase gamma, catalytic subunit
POLL	DNA polymerase lambda
TOP1MT	DNA topoisomerase I mitochondrial
TOP2B	DNA topoisomerase II beta
DNAJA3	DnaJ heat shock protein family (Hsp40) member A3
DNAJA4	DnaJ heat shock protein family (Hsp40) member A4
DNAJB12	DnaJ heat shock protein family (Hsp40) member B12
DNAJB2	DnaJ heat shock protein family (Hsp40) member B2
DNAJB6	DnaJ heat shock protein family (Hsp40) member B6
DNAJB9	DnaJ heat shock protein family (Hsp40) member B9
DNAJC1	DnaJ heat shock protein family (Hsp40) member C1
DNAJC10	DnaJ heat shock protein family (Hsp40) member C10
DNAJC13	DnaJ heat shock protein family (Hsp40) member C13
DNAJC15	DnaJ heat shock protein family (Hsp40) member C15
DNAJC16	DnaJ heat shock protein family (Hsp40) member C16
DNAJC17	DnaJ heat shock protein family (Hsp40) member C17
DNAJC18	DnaJ heat shock protein family (Hsp40) member C18
DNAJC19	DnaJ heat shock protein family (Hsp40) member C19
DNAJC22	DnaJ heat shock protein family (Hsp40) member C22
DNAJC24	DnaJ heat shock protein family (Hsp40) member C24
DNAJC27	DnaJ heat shock protein family (Hsp40) member C27
DNAJC3	DnaJ heat shock protein family (Hsp40) member C3
DNAJC30	DnaJ heat shock protein family (Hsp40) member C30
DNAJC5G	DnaJ heat shock protein family (Hsp40) member C5 gamma
DNAJC7	DnaJ heat shock protein family (Hsp40) member C7
DNLZ	DNL-type zinc finger
DOK1	docking protein 1
DOLPP1	dolichyldiphosphatase 1
DDOST	dolichyl-diphosphooligosaccharide--protein glycosyltransferase non-catalytic subunit
DPM1	dolichyl-phosphate mannosyltransferase subunit 1, catalytic
DPM2	dolichyl-phosphate mannosyltransferase subunit 2, regulatory
DPAGT1	dolichyl-phosphate N-acetylglucosaminephosphotransferase 1
DDC	dopa decarboxylase
DRD4	dopamine receptor D4
DR1	down-regulator of transcription 1
DPH2	DPH2 homolog
DPY30	dpy-30, histone methyltransferase complex regulatory subunit
DTD2	D-tyrosyl-tRNA deacylase 2 (putative)
DUSP12	dual specificity phosphatase 12
DUSP15	dual specificity phosphatase 15
DUSP19	dual specificity phosphatase 19
DUSP23	dual specificity phosphatase 23
DUSP4	dual specificity phosphatase 4
DUSP7	dual specificity phosphatase 7
DCTN1	dynactin subunit 1
DCTN2	dynactin subunit 2
DCTN4	dynactin subunit 4
DCTN5	dynactin subunit 5
DCTN6	dynactin subunit 6
DNM1	dynamin 1
DNM1L	dynamin 1 like
DNMBP	dynamin binding protein
DNAL4	dynein axonemal light chain 4
DYNC1H1	dynein cytoplasmic 1 heavy chain 1
DYNC1I2	dynein cytoplasmic 1 intermediate chain 2
DYNC1LI1	dynein cytoplasmic 1 light intermediate chain 1
DYNC1LI2	dynein cytoplasmic 1 light intermediate chain 2
DYNLRB1	dynein light chain roadblock-type 1
DYNLT1	dynein light chain Tctex-type 1
DYNLT3	dynein light chain Tctex-type 3
DBNDD2	dysbindin domain containing 2
DKC1	dyskerin pseudouridine synthase 1
DAG1	dystroglycan 1
EP400	E1A binding protein p400
E2F1	E2F transcription factor 1
E2F4	E2F transcription factor 4
ELF2	E74 like ETS transcription factor 2
ELF3	E74 like ETS transcription factor 3
EBNA1BP2	EBNA1 binding protein 2
ECD	ecdysoneless cell cycle regulator
ENTPD2	ectonucleoside triphosphate diphosphohydrolase 2
ENTPD4	ectonucleoside triphosphate diphosphohydrolase 4
ENTPD5	ectonucleoside triphosphate diphosphohydrolase 5 (inactive)
ENTPD6	ectonucleoside triphosphate diphosphohydrolase 6
ENTPD7	ectonucleoside triphosphate diphosphohydrolase 7
ENTPD8	ectonucleoside triphosphate diphosphohydrolase 8
ENPP3	ectonucleotide pyrophosphatase/phosphodiesterase 3
ENPP4	ectonucleotide pyrophosphatase/phosphodiesterase 4 (putative)
ENPP6	ectonucleotide pyrophosphatase/phosphodiesterase 6
ENPP7	ectonucleotide pyrophosphatase/phosphodiesterase 7
EFHD1	EF-hand domain family member D1
EFEMP1	EGF containing fibulin extracellular matrix protein 1
EGFL7	EGF like domain multiple 7
EGLN3	egl-9 family hypoxia inducible factor 3
EHD3	EH domain containing 3
EI24	EI24, autophagy associated transmembrane protein
ELAVL1	ELAV like RNA binding protein 1
ETFA	electron transfer flavoprotein alpha subunit
ETFDH	electron transfer flavoprotein dehydrogenase
ETFRF1	electron transfer flavoprotein regulatory factor 1
ELK3	ELK3, ETS transcription factor
EAF1	ELL associated factor 1
ELL	elongation factor for RNA polymerase II
EFTUD2	elongation factor Tu GTP binding domain containing 2
ELP3	elongator acetyltransferase complex subunit 3
ELP6	elongator acetyltransferase complex subunit 6
ELOVL1	ELOVL fatty acid elongase 1
EML4	EMAP like 4
EMG1	EMG1, N1-specific pseudouridine methyltransferase
ENGASE	endo-beta-N-acetylglucosaminidase
ENG	endoglin
ENDOG	endonuclease G
ENDOV	endonuclease V
EEPD1	endonuclease/exonuclease/phosphatase family domain containing 1
ERLEC1	endoplasmic reticulum lectin 1
ERO1A	endoplasmic reticulum oxidoreductase 1 alpha
ERP29	endoplasmic reticulum protein 29
ERP44	endoplasmic reticulum protein 44
ERN1	endoplasmic reticulum to nucleus signaling 1
ERGIC1	endoplasmic reticulum-golgi intermediate compartment 1
ELAPOR1	endosome-lysosome associated apoptosis and autophagy regulator 1
ENSA	endosulfine alpha
EDF1	endothelial differentiation related factor 1
EDN2	endothelin 2
ECE1	endothelin converting enzyme 1
EDNRB	endothelin receptor type B
ELMO2	engulfment and cell motility 2
ELMO3	engulfment and cell motility 3
EDC3	enhancer of mRNA decapping 3
EDC4	enhancer of mRNA decapping 4
ENO1	enolase 1, (alpha)
ENOPH1	enolase-phosphatase 1
ECI1	enoyl-CoA delta isomerase 1
ECI2	enoyl-CoA delta isomerase 2
EHHADH	enoyl-CoA hydratase and 3-hydroxyacyl CoA dehydrogenase
ECHDC2	enoyl-CoA hydratase domain containing 2
ECHDC3	enoyl-CoA hydratase domain containing 3
ENY2	ENY2, transcription and export complex 2 subunit
EPHA2	EPH receptor A2
EPHB3	EPH receptor B3
EFNB1	ephrin B1
EGFR	epidermal growth factor receptor
EPS8	epidermal growth factor receptor pathway substrate 8
EREG	epiregulin
EPCAM	epithelial cell adhesion molecule
EMP1	epithelial membrane protein 1
EPHX1	epoxide hydrolase 1
EPHX2	epoxide hydrolase 2
EPS8L3	EPS8 like 3
EPN2	epsin 2
EPN3	epsin 3
EDEM1	ER degradation enhancing alpha-mannosidase like protein 1
EDEM3	ER degradation enhancing alpha-mannosidase like protein 3
ERLIN1	ER lipid raft associated 1
ERLIN2	ER lipid raft associated 2
EMC1	ER membrane protein complex subunit 1
EMC2	ER membrane protein complex subunit 2
EMC3	ER membrane protein complex subunit 3
EMC6	ER membrane protein complex subunit 6
EMC7	ER membrane protein complex subunit 7
EMC8	ER membrane protein complex subunit 8
ERRFI1	ERBB receptor feedback inhibitor 1
ERBB2	erb-b2 receptor tyrosine kinase 2
ERBB3	erb-b2 receptor tyrosine kinase 3
ERGIC3	ERGIC and golgi 3
ERI3	ERI1 exoribonuclease family member 3
ART7C	erythroblast NAD--arginine ADP-ribosyltransferase-like
EPB41L3	erythrocyte membrane protein band 4.1 like 3
EME1	essential meiotic structure-specific endonuclease 1
ESCO2	establishment of sister chromatid cohesion N-acetyltransferase 2
ESD	esterase D
ETNPPL	ethanolamine-phosphate phospho-lyase
EHF	ETS homologous factor
ETS2	ETS proto-onco 2, transcription factor
ETV6	ETS variant 6
ETV3	ETS variant transcription factor 3
ETV4	ETS variant transcription factor 4
ETV7	ETS variant transcription factor 7
EHMT1	euchromatic histone lysine methyltransferase 1
EEF2KMT	eukaryotic elongation factor 2 lysine methyltransferase
EEFSEC	eukaryotic elongation factor, selenocysteine-tRNA specific
EEF1A1	eukaryotic translation elongation factor 1 alpha 1
EEF1AKMT1	eukaryotic translation elongation factor 1 alpha lysine methyltransferase 1
EEF1B2	eukaryotic translation elongation factor 1 beta 2
EEF1D	eukaryotic translation elongation factor 1 delta
EEF2	eukaryotic translation elongation factor 2
EIF1	eukaryotic translation initiation factor 1
EIF1AX	eukaryotic translation initiation factor 1A, X-linked
EIF2AK1	eukaryotic translation initiation factor 2 alpha kinase 1
EIF2AK3	eukaryotic translation initiation factor 2 alpha kinase 3
EIF2S1	eukaryotic translation initiation factor 2 subunit alpha
EIF2S2	eukaryotic translation initiation factor 2 subunit beta
EIF2S3	eukaryotic translation initiation factor 2 subunit gamma
EIF2B1	eukaryotic translation initiation factor 2B subunit alpha
EIF2B2	eukaryotic translation initiation factor 2B subunit beta
EIF2B4	eukaryotic translation initiation factor 2B subunit delta
EIF2B5	eukaryotic translation initiation factor 2B subunit epsilon
EIF2B3	eukaryotic translation initiation factor 2B subunit gamma
EIF2D	eukaryotic translation initiation factor 2D
EIF3A	eukaryotic translation initiation factor 3 subunit A
EIF3B	eukaryotic translation initiation factor 3 subunit B
EIF3E	eukaryotic translation initiation factor 3 subunit E
EIF3G	eukaryotic translation initiation factor 3 subunit G
EIF3H	eukaryotic translation initiation factor 3 subunit H
EIF3M	eukaryotic translation initiation factor 3 subunit M
EIF4G1	eukaryotic translation initiation factor 4 gamma 1
EIF4G2	eukaryotic translation initiation factor 4 gamma 2
EIF4A2	eukaryotic translation initiation factor 4A2
EIF4A3	eukaryotic translation initiation factor 4A3
EIF4B	eukaryotic translation initiation factor 4B
EIF4E	eukaryotic translation initiation factor 4E
EIF4EBP2	eukaryotic translation initiation factor 4E binding protein 2
EIF4E3	eukaryotic translation initiation factor 4E family member 3
EIF4H	eukaryotic translation initiation factor 4H
EIF5A2	eukaryotic translation initiation factor 5A2
EIF6	eukaryotic translation initiation factor 6
EWSR1	EWS RNA binding protein 1
EXOG	exo/endonuclease G
EXOC1	exocyst complex component 1
EXOC3	exocyst complex component 3
EXOC3L1	exocyst complex component 3 like 1
EXOC3L4	exocyst complex component 3 like 4
EXOC4	exocyst complex component 4
EXOC7	exocyst complex component 7
EXOC8	exocyst complex component 8
EXD2	exonuclease 3'-5' domain containing 2
EXD3	exonuclease 3'-5' domain containing 3
EXOSC1	exosome component 1
EXOSC10	exosome component 10
EXOSC2	exosome component 2
EXOSC7	exosome component 7
EXT1	exostosin glycosyltransferase 1
EXTL3	exostosin like glycosyltransferase 3
XPO5	exportin 5
XPO7	exportin 7
EXFABP	extracellular fatty acid-binding protein
EYA3	EYA transcriptional coactivator and phosphatase 3
EZR	ezrin
FOXRED1	FAD dependent oxidoreductase domain containing 1
FAM20B	FAM20B, glycosaminoglycan xylosylkinase
FAM3D	FAM3 metabolism regulating signaling molecule D
FAM102A	family with sequence similarity 102 member A
FAM103A1	family with sequence similarity 103 member A1
FAM104A	family with sequence similarity 104 member A
FAM114A1	family with sequence similarity 114 member A1
FAM114A2	family with sequence similarity 114 member A2
FAM117A	family with sequence similarity 117 member A
FAM118B	family with sequence similarity 118 member B
FAM120A	family with sequence similarity 120A
FAM126A	family with sequence similarity 126 member A
FAM131A	family with sequence similarity 131 member A
FAM135A	family with sequence similarity 135 member A
FAM173A	family with sequence similarity 173 member A
FAM174C	family with sequence similarity 174 member C
FAM177A1	family with sequence similarity 177 member A1
FAM18B1	family with sequence similarity 18, member B1
FAM185A	family with sequence similarity 185 member A
FAM192A	family with sequence similarity 192 member A
FAM193B	family with sequence similarity 193 member B
FAM204A	family with sequence similarity 204 member A
FAM206A	family with sequence similarity 206 member A
FAM210B	family with sequence similarity 210 member B
FAM222B	family with sequence similarity 222 member B
FAM234A	family with sequence similarity 234 member A
FAM241A	family with sequence similarity 241 member A
FAM3C	family with sequence similarity 3, member C
FAM45A	family with sequence similarity 45 member A
FAM49A	family with sequence similarity 49 member A
FAM53A	family with sequence similarity 53 member A
FAM60A	family with sequence similarity 60 member A
FAM76A	family with sequence similarity 76 member A
FAM8A1	family with sequence similarity 8 member A1
FAM83H	family with sequence similarity 83 member H
FAM89A	family with sequence similarity 89 member A
FAM96A	family with sequence similarity 96, member A
FAM98A	family with sequence similarity 98 member A
FANCA	Fanconi anemia complementation group A
FANCD2	Fanconi anemia complementation group D2
FANCI	Fanconi anemia complementation group I
FANCM	Fanconi anemia complementation group M
FAAP100	Fanconi anemia core complex associated protein 100
FDPS	farnesyl diphosphate synthase
FDFT1	farnesyl-diphosphate farnesyltransferase 1
FASTK	Fas activated serine/threonine kinase
FAIM	Fas apoptotic inhibitory molecule
FAF2	Fas associated factor family member 2
FADD	Fas associated via death domain
FASTKD2	FAST kinase domains 2
FITM2	fat storage inducing transmembrane protein 2
FABP1	fatty acid binding protein 1
FABP2	fatty acid binding protein 2
FABP3	fatty acid binding protein 3
HIGD2A	fatty acid binding protein 5
FABP6	fatty acid binding protein 6
FABP7	fatty acid binding protein 7
FAXDC2	fatty acid hydroxylase domain containing 2
FASN	fatty acid synthase
FBXL12	F-box and leucine rich repeat protein 12
FBXL20	F-box and leucine rich repeat protein 20
FBXL3	F-box and leucine rich repeat protein 3
FBXL5	F-box and leucine rich repeat protein 5
FBXW11	F-box and WD repeat domain containing 11
FBXW5	F-box and WD repeat domain containing 5
FBXW8	F-box and WD repeat domain containing 8
FBXO2	F-box protein 2
FBXO22	F-box protein 22
FBXO25	F-box protein 25
FBXO28	F-box protein 28
FBXO31	F-box protein 31
FBXO34	F-box protein 34
FBXO42	F-box protein 42
FBXO44	F-box protein 44
FBXO45	F-box protein 45
FBXO48	F-box protein 48
FBXO9	F-box protein 9
FBXO18	F-box protein, helicase, 18
FCER1G	Fc fragment of IgE receptor Ig
FCF1	FCF1 rRNA-processing protein
FCHSD1	FCH and double SH3 domains 1
FCHO1	FCH and mu domain containing endocytic adaptor 1
FEM1B	fem-1 homolog B
FARP2	FERM, ARH/RhoGEF and pleckstrin domain protein 2
FDX1	ferredoxin 1
FDXR	ferredoxin reductase
FTH1	ferritin heavy chain 1
FEV	FEV transcription factor, ETS family member
FGFR1OP2	FGFR1 onco partner 2
FGGY	FGGY carbohydrate kinase domain containing
FGR	FGR proto-onco, Src family tyrosine kinase
FAM160B1	FHF complex subunit HOOK interacting protein 2A
FGF19	fibroblast growth factor 19
FGFR3	fibroblast growth factor receptor 3
FGFR4	fibroblast growth factor receptor 4
FRS3	fibroblast growth factor receptor substrate 3
FN1	fibronectin 1
FLRT3	fibronectin leucine rich transmembrane protein 3
FNDC5	fibronectin type III domain containing 5
FBRSL1	fibrosin like 1
FLNB	filamin B
FBLIM1	filamin binding LIM protein 1
FZR1	fizzy/cell division cycle 20 related 1
FKBP1A	FK506 binding protein 1A
FKBP3	FK506 binding protein 3
FKBP8	FK506 binding protein 8
FKBP11	FKBP prolyl isomerase 11
FKBP14	FKBP prolyl isomerase 14
FKBP15	FKBP prolyl isomerase family member 15
FEN1	flap structure-specific endonuclease 1
FLII	FLII, actin remodeling protein
FLOT2	flotillin 2
FLVCR1	FLVCR heme transporter 1
FXR1	FMR1 autosomal homolog 1
FSTL1	follistatin like 1
FPGS	folylpolyglutamate synthase
FOXA1	forkhead box A1
FMNL1	formin like 1
FYTTD1	forty-two-three domain containing 1
FOSL2	FOS like 2, AP-1 transcription factor subunit
FHL2	four and a half LIM domains 2
FHL3	four and a half LIM domains 3
FZD4	frizzled class receptor 4
FZD9	frizzled class receptor 9
FN3KRP	fructosamine 3 kinase related protein
FTSJ3	FtsJ homolog 3
FPGT	fucose-1-phosphate guanylyltransferase
FUT9	fucosyltransferase 9
FH	fumarate hydratase
FAHD1	fumarylacetoacetate hydrolase domain containing 1
FAHD2A	fumarylacetoacetate hydrolase domain containing 2A
FUNDC2	FUN14 domain containing 2
FURIN	furin, paired basic amino acid cleaving enzyme
FXYD6	FXYD domain containing ion transport regulator 6
FYB2	FYN binding protein 2
FRK	fyn related Src family tyrosine kinase
FGD3	FYVE, RhoGEF and PH domain containing 3
GFM1	G elongation factor mitochondrial 1
GNL3	G protein nucleolar 3
GPS1	G protein pathway suppressor 1
GNA11	G protein subunit alpha 11
GNAI2	G protein subunit alpha i2
GNAI3	G protein subunit alpha i3
GNAL	G protein subunit alpha L
GNB1	G protein subunit beta 1
GNB1L	G protein subunit beta 1 like
GNB4	G protein subunit beta 4
GNG13	G protein subunit gamma 13
GNG2	G protein subunit gamma 2
GNG5	G protein subunit gamma 5
GNGT2	G protein subunit gamma transducin 2
GPR107	G protein-coupled receptor 107
GPR157	G protein-coupled receptor 157
GPR174	G protein-coupled receptor 174
GPR180	G protein-coupled receptor 180
GPR39	G protein-coupled receptor 39
GPRC5C	G protein-coupled receptor class C group 5 member C
GRK2	G protein-coupled receptor kinase 2
GIT1	G protein-coupled receptor kinase interacting ArfGAP 1
GSPT2	G1 to S phase transition 2
GABPB1	GA binding protein transcription factor beta subunit 1
GABPB2	GA binding protein transcription factor subunit beta 2
GABARAPL2	GABA type A receptor associated protein like 2
GALK1	galactokinase 1
GALK2	galactokinase 2
GALNS	galactosamine (N-acetyl)-6-sulfatase
GALM	galactose mutarotase
GAL3ST2	galactose-3-O-sulfotransferase 2
GLA	galactosidase alpha
GLB1	galactosidase beta 1
GLB1L	galactosidase beta 1 like
CG-1B	galectin 1A
LGALS2	galectin 2
LGALS3	galectin 3
LGALS8	galectin 8
LGALSL	galectin like
GGACT	gamma-glutamylamine cyclotransferase
GJB1	gap junction protein beta 1
GJB6	gap junction protein beta 6
GAR1	GAR1 ribonucleoprotein
GIP	gastric inhibitory polypeptide
ARHGAP39L	GATA binding protein 4
GATA5	GATA binding protein 5
GATA6	GATA binding protein 6
GATAD1	GATA zinc finger domain containing 1
GATAD2A	GATA zinc finger domain containing 2A
GCN1	GCN1 activator of EIF2AK4
GPBP1L1	GC-rich promoter binding protein 1 like 1
GFRA3	GDNF family receptor alpha 3
GDI1	GDP dissociation inhibitor 1
GMDS	GDP-mannose 4,6-dehydratase
GMPPA	GDP-mannose pyrophosphorylase A
GMPPB	GDP-mannose pyrophosphorylase B
GSN	gelsolin
GEMIN2	gem nuclear organelle associated protein 2
GEMIN5	gem nuclear organelle associated protein 5
GTF2F2	general transcription factor IIF subunit 2
GTF3C1	general transcription factor IIIC subunit 1
GIMD1	GIMAP family P-loop NTPase domain containing 1
GINS1	GINS complex subunit 1
GIPC1	GIPC PDZ domain containing family member 1
GIT2	GIT ArfGAP 2
GLE1	GLE1 RNA export mediator
GLIPR1L	GLI pathosis-related 1-like
GMFB	glia maturation factor beta
GNS	glucosamine (N-acetyl)-6-sulfatase
GNPDA1	glucosamine-6-phosphate deaminase 1
GNPNAT1	glucosamine-phosphate N-acetyltransferase 1
GCNT3	glucosaminyl (N-acetyl) transferase 3, mucin type
G6PC1	glucose-6-phosphatase catalytic subunit 1
G6PC3	glucose-6-phosphatase catalytic subunit 3
GPI	glucose-6-phosphate isomerase
GFOD2	glucose-fructose oxidoreductase domain containing 2
GANC	glucosidase alpha, neutral C
GLCE	glucuronic acid epimerase
GUSB	glucuronidase beta
GRIK2	glutamate ionotropic receptor kainate type subunit 2
GLUL	glutamate-ammonia ligase
GCLM	glutamate-cysteine ligase modifier subunit
GOT1	glutamic-oxaloacetic transaminase 1
GOT2	glutamic-oxaloacetic transaminase 2
GATD3A	glutamine amidotransferase like class 1 domain containing 3A
GFPT1	glutamine--fructose-6-phosphate transaminase 1
QRSL1	glutaminyl-tRNA amidotransferase subunit QRSL1
QARS	glutaminyl-tRNA synthetase
ENPEP	glutamyl aminopeptidase
EPRS	glutamyl-prolyl-tRNA synthetase
EARS2	glutamyl-tRNA synthetase 2, mitochondrial
GLRX2	glutaredoxin 2
GLRX3	glutaredoxin 3
GLRX5	glutaredoxin 5
GCDH	glutaryl-CoA dehydrogenase
GPX1	glutathione peroxidase 1
GPX3	glutathione peroxidase 3
GPX4	glutathione peroxidase 4
GSTA2	glutathione S-transferase alpha 2
GSTA3	glutathione S-transferase alpha 3
GSTK1	glutathione S-transferase kappa 1
GSTM2	glutathione S-transferase mu 2 (muscle)
GSTO2	glutathione S-transferase omega 2
GSTT1	glutathione S-transferase theta 1
GSTZ1	glutathione S-transferase zeta 1
GSS	glutathione synthetase
GSR	glutathione-disulfide reductase
GAPDH	glyceraldehyde-3-phosphate dehydrogenase
GLYCTK	glycerate kinase
GK5	glycerol kinase 5 (putative)
GPAT3	glycerol-3-phosphate acyltransferase 3
GPAT4	glycerol-3-phosphate acyltransferase 4
GPD2	glycerol-3-phosphate dehydrogenase 2
GPCPD1	glycerophosphocholine phosphodiesterase 1
GDPD1	glycerophosphodiester phosphodiesterase domain containing 1
GDPD2	glycerophosphodiester phosphodiesterase domain containing 2
GDPD4	glycerophosphodiester phosphodiesterase domain containing 4
GDPD5	glycerophosphodiester phosphodiesterase domain containing 5
GCAT	glycine C-acetyltransferase
GCSH	glycine cleavage system protein H
GLTP	glycolipid transfer protein
GPA33	glycoprotein A33
GINM1	glycoprotein integral membrane 1
GLT8D1	glycosyltransferase 8 domain containing 1
GLOD4	glyoxalase domain containing 4
GLO1	glyoxalase I
GLYR1	glyoxylate reductase 1 homolog
GPC4	glypican 4
GM2A	GM2 ganglioside activator
GGA1	golgi associated, gamma adaptin ear containing, ARF binding protein 1
GBF1	golgi brefeldin A resistant guanine nucleotide exchange factor 1
GLG1	golgi glycoprotein 1
GOLPH3L	golgi phosphoprotein 3 like
GORASP1	golgi reassembly stacking protein 1
GORASP2	golgi reassembly stacking protein 2
GOSR1	golgi SNAP receptor complex member 1
GOSR2	golgi SNAP receptor complex member 2
GET4	golgi to ER traffic protein 4
GOLT1A	golgi transport 1A
GOLGA7	golgin A7
GORAB	golgin, RAB6 interacting
GPATCH1	G-patch domain containing 1
GPATCH8	G-patch domain containing 8
ART7B	GPI-anchored ADP-ribosyltransferase
GPN2	GPN-loop GTPase 2
GRAMD1C	GRAM domain containing 1C
GNLY	granulysin
GIGYF2	GRB10 interacting GYF protein 2
GRAP2	GRB2 related adaptor protein 2
GRAPL	GRB2 related adaptor protein like
GRSF1	G-rich RNA sequence binding factor 1
GCC1	GRIP and coiled-coil domain containing 1
GADD45A	growth arrest and DNA damage inducible alpha
GDF3	growth differentiation factor 3
GRB2	growth factor receptor bound protein 2
GFER	growth factor, augmenter of liver regeneration
GHITM	growth hormone inducible transmembrane protein
GRTP1	growth hormone regulated TBC protein 1
GRPEL1	GrpE like 1, mitochondrial
GRPEL2	GrpE like 2, mitochondrial
GTF2IRD1	GTF2I repeat domain containing 1
GTPBP1	GTP binding protein 1
GTPBP10	GTP binding protein 10
GTPBP2	GTP binding protein 2
GTPBP4	GTP binding protein 4
GTPBP8	GTP binding protein 8 (putative)
GCH1	GTP cyclohydrolase 1
GAPVD1	GTPase activating protein and VPS9 domains 1
GMPS	guanine monophosphate synthase
GMPR2	guanosine monophosphate reductase 2
GBP	guanylate binding protein
GUCY2C	guanylate cyclase 2C
GUCA2B	guanylate cyclase activator 2B (uroguanylin)
GUK1	guanylate kinase 1
GUCD1	guanylyl cyclase domain containing 1
H1-10	H1.10 linker histone
H2AFY	H2A histone family, member Y
H3F3C	H3 histone, family 3C
HDHD5	haloacid dehalogenase like hydrolase domain containing 5
HCK	HCK proto-oncogene, Src family tyrosine kinase
HEATR3	HEAT repeat containing 3
HEATR5A	HEAT repeat containing 5A
HEATR5B	HEAT repeat containing 5B
HSPA8	heat shock 70kDa protein 8
HSBP1	heat shock factor binding protein 1
HSF3	Heat shock factor protein 3
HSP90AA1	heat shock protein 90 alpha family class A member 1
HSP90AB1	heat shock protein 90 alpha family class B member 1
HSP90B1	heat shock protein 90 beta family member 1
HSPA14	heat shock protein family A (Hsp70) member 14
HSPA4	heat shock protein family A (Hsp70) member 4
HSPA4L	heat shock protein family A (Hsp70) member 4 like
HSPA9	heat shock protein family A (Hsp70) member 9
HSPB11	heat shock protein family B (small) member 11
HSPD1	heat shock protein family D (Hsp60) member 1
HSPE1	heat shock protein family E (Hsp10) member 1
HSF1	heat shock transcription factor 1
HSF2	heat shock transcription factor 2
HECTD4	HECT domain E3 ubiquitin protein ligase 4
HELZ2	helicase with zinc finger 2
HCLS1	hematopoietic cell-specific Lyn substrate 1
HPGDS	hematopoietic prostaglandin D synthase
HEBP1	heme binding protein 1
HMOX2	heme oxygenase 2
HEPACAM2	HEPACAM family member 2
HSPG2	heparan sulfate proteoglycan 2
HS3ST1	heparan sulfate-glucosamine 3-sulfotransferase 1
HPSE	heparanase
HNF4BETA	hepatic nuclear factor 4beta
HGS	hepatocyte growth factor-regulated tyrosine kinase substrate
HNF4A	hepatocyte nuclear factor 4 alpha
HDGFRP2	hepatoma-derived growth factor-related protein 2
HEPH	hephaestin
HERPUD2	HERPUD family member 2
HHLA2	HERV-H LTR-associating 2
HES1	hes family bHLH transcription factor 1
HES4	hes family bHLH transcription factor 4
HP1BP3	heterochromatin protein 1 binding protein 3
HNRNPU	heterogeneous nuclear ribonucleoprotein U
HNRNPA1	heteroous nuclear ribonucleoprotein A1
HNRNPA2B1	heteroous nuclear ribonucleoprotein A2/B1
HNRNPD	heteroous nuclear ribonucleoprotein D
HNRNPDL	heteroous nuclear ribonucleoprotein D like
HNRNPH2	heteroous nuclear ribonucleoprotein H1
HNRNPLL	heteroous nuclear ribonucleoprotein L like
HK1	hexokinase 1
HK2	hexokinase 2
HKDC1	hexokinase domain containing 1
HEXD	hexosaminidase D
HEXA	hexosaminidase subunit alpha
H6PD	hexose-6-phosphate dehydrogenase/glucose 1-dehydrogenase
HIGD1C	HIG1 hypoxia inducible domain family member 1C
HDLBP	high density lipoprotein binding protein
HMG20A	high mobility group 20A
HMG20B	high mobility group 20B
HMGB2	high mobility group box 2
HMGB3	high mobility group box 3
HMGN2P46	high mobility group nucleosomal binding domain 2 pseudo 46
HMGN4	high mobility group nucleosomal binding domain 4
HMGN1	high mobility group nucleosome binding domain 1
HIKESHI	Hikeshi, heat shock protein nuclear import factor
HNMT	histamine N-methyltransferase
HINT3	histidine triad nucleotide binding protein 3
HINTW	histidine triad nucleotide binding protein W
HM13	histocompatibility minor 13
HIRA	histone cell cycle regulator
HIST1H3H	histone cluster 1 H3 family member h
HIST1H101	histone cluster 1, H1.01 (similar to human histone cluster 1, class H1s)
HIST1H110	histone cluster 1, H1.10 (similar to human histone cluster 1, class H1s)
HIST1H2B5	histone cluster 1, H2B-V (similar to human histone cluster 1, class H2B)
HDAC3	histone deacetylase 3
HDAC7	histone deacetylase 7
H2A-VIII	histone H2A-IV-like 1
HPF1	histone PARylation factor 1
HIVEP1	HIVEP zinc finger 1
HBP1	HMG-box transcription factor 1
HNF1A	HNF1 homeobox A
HLCS	holocarboxylase synthetase
HCCS	holocytochrome c synthase
HIPK1	homeodomain interacting protein kinase 1
HIPK2	homeodomain interacting protein kinase 2
HERPUD1	homocysteine inducible ER protein with ubiquitin like domain 1
HPS1	HPS1, biosis of lysosomal organelles complex 3 subunit 1
HPS6	HPS6 biogenesis of lysosomal organelles complex 2 subunit 3
H-RAS	HRas proto-onco, GTPase
HSCB	HscB mitochondrial iron-sulfur cluster cochaperone
HTRA1	HtrA serine peptidase 1
HTRA2	HtrA serine peptidase 2
HIP1R	huntingtin interacting protein 1 related
HYAL1	hyaluronidase 1
HYAL2	hyaluronidase 2
HYAL3	hyaluronidase 3
HADHA	hydroxyacyl-CoA dehydrogenase/3-ketoacyl-CoA thiolase/enoyl-CoA hydratase (trifunctional protein), alpha subunit
HADHB	hydroxyacyl-CoA dehydrogenase/3-ketoacyl-CoA thiolase/enoyl-CoA hydratase (trifunctional protein), beta subunit
HAGH	hydroxyacylglutathione hydrolase
HAGHL	hydroxyacylglutathione hydrolase like
HTD2	hydroxyacyl-thioester dehydratase type 2
HMBS	hydroxymethylbilane synthase
HPGD	hydroxyprostaglandin dehydrogenase 15-(NAD)
HYI	hydroxypyruvate isomerase (putative)
HSD11B1L	hydroxysteroid 11-beta dehydrogenase 1 like
HSD11B2	hydroxysteroid 11-beta dehydrogenase 2
HSD17B12	hydroxysteroid 17-beta dehydrogenase 12
HSD17B7	hydroxysteroid 17-beta dehydrogenase 7
HPRT1	hypoxanthine phosphoribosyltransferase 1
HIF1A	hypoxia inducible factor 1 alpha subunit
HIF1AN	hypoxia inducible factor 1 subunit alpha inhibitor
IBA57	IBA57 homolog, iron-sulfur cluster assembly
IFI30	IFI30 lysosomal thiol reductase
IK	IK cytokine
IKZF3	IKAROS family zinc finger 3
IGHMBP2	immunoglobulin mu binding protein 2
ISLR	immunoglobulin superfamily containing leucine rich repeat
IGSF5	immunoglobulin superfamily member 5
IGSF9	immunoglobulin superfamily member 9
IMP4	IMP4 homolog, U3 small nucleolar ribonucleoprotein
IPO13	importin 13
IPO5	importin 5
INAFM2	InaF motif containing 2
IHH	indian hedgehog
ICOSLG	inducible T-cell costimulator ligand
IVNS1ABP	influenza virus NS1A binding protein
ID2	inhibitor of DNA binding 2, HLH protein
ID3	inhibitor of DNA binding 3, HLH protein
ING1	inhibitor of growth family member 1
ING5	inhibitor of growth family member 5
IKBKE	inhibitor of nuclear factor kappa B kinase subunit epsilon
CASP18	initiator caspase
INCENP	inner centromere protein
IMMT	inner membrane mitochondrial protein
INO80	INO80 complex subunit
PPA1	inorganic pyrophosphatase 1
PPA2	inorganic pyrophosphatase 2
IMPDH2	inosine monophosphate dehydrogenase 2
ITPA	inosine triphosphatase
IP6K1	inositol hexakisphosphate kinase 1
IP6K2	inositol hexakisphosphate kinase 2
IMPA1	inositol monophosphatase 1
IPMK	inositol polyphosphate multikinase
INPP5A	inositol polyphosphate-5-phosphatase A
INPP5B	inositol polyphosphate-5-phosphatase B
ITPK1	inositol-tetrakisphosphate 1-kinase
ITPKB	inositol-trisphosphate 3-kinase B
INSIG1	insulin induced 1
IGFBP2	insulin like growth factor binding protein 2
IGFBP4	insulin like growth factor binding protein 4
IGFBP7	insulin like growth factor binding protein 7
ITM2A	integral membrane protein 2A
ITM2B	integral membrane protein 2B
ITM2C	integral membrane protein 2C
INTS1	integrator complex subunit 1
INTS10	integrator complex subunit 10
INTS11	integrator complex subunit 11
INTS12	integrator complex subunit 12
INTS13	integrator complex subunit 13
INTS2	integrator complex subunit 2
INTS3	integrator complex subunit 3
INTS4	integrator complex subunit 4
INTS6L	integrator complex subunit 6 like
INTS8	integrator complex subunit 8
INTS9	integrator complex subunit 9
ITGB1BP3	integrin beta 1 binding protein 3
ITGA3	integrin subunit alpha 3
ITGAV	integrin subunit alpha V
ITGB1	integrin subunit beta 1
ITGB2	integrin subunit beta 2
ITGB5	integrin subunit beta 5
IWS1	interacts with SUPT6H, CTD assembly factor 1
IFNAR1	interferon alpha and beta receptor subunit 1
IFNAR2	interferon alpha and beta receptor subunit 2
IFI6	interferon alpha inducible protein 6
IFNGR1	interferon gamma receptor 1
IFNGR2	interferon gamma receptor 2 (interferon gamma transducer 1)
IFI35	interferon induced protein 35
IRF1	interferon regulatory factor 1
IRF2	interferon regulatory factor 2
IRF4	interferon regulatory factor 4
IRF7	interferon regulatory factor 7
IRF8	interferon regulatory factor 8
IRF9	interferon regulatory factor 9
IFRD1	interferon related developmental regulator 1
ISG20L2	interferon stimulated exonuclease 20kDa-like 2
IFI27L2	interferon, alpha-inducible protein 27-like 2
IRAK2	interleukin 1 receptor associated kinase 2
IL10RB	interleukin 10 receptor subunit beta
IL15	interleukin 15
IL17RA	interleukin 17 receptor A
IL2RG	interleukin 2 receptor subunit gamma
IL20RA	interleukin 20 receptor subunit alpha
IL21R	interleukin 21 receptor
IL22RA1	interleukin 22 receptor subunit alpha 1
IL22RA2	interleukin 22 receptor subunit alpha 2
IL6R	interleukin 6 receptor
ILF2	interleukin enhancer binding factor 2
KK34	interleukin-like
IFFO1	intermediate filament family orphan 1
ITSN1	intersectin 1
IPP	intracisternal A particle-promoted polypeptide
IFT22	intraflagellar transport 22
IFT52	intraflagellar transport 52
IYD	iodotyrosine deiodinase
IREB2	iron responsive element binding protein 2
IAH1	isoamyl acetate-hydrolyzing esterase 1 homolog
IDH2	isocitrate dehydrogenase (NADP(+)) 2, mitochondrial
IDH3A	isocitrate dehydrogenase 3 (NAD(+)) alpha
IDH3B	isocitrate dehydrogenase 3 (NAD(+)) beta
IARS1	isoleucyl-tRNA synthetase 1
ICMT	isoprenylcysteine carboxyl methyltransferase
IVD	isovaleryl-CoA dehydrogenase
ITPRID2	ITPR interacting domain containing 2
ITPRIPL2	ITPRIP like 2
JAGN1	jagunal homolog 1
JKAMP	JNK1/MAPK8-associated membrane protein
JCHAIN	joining chain of multimeric IgA and IgM
JOSD1	Josephin domain containing 1
JDP2	Jun dimerization protein 2
JUP	junction plakoglobin
JUND	JunD proto-onco, AP-1 transcription factor subunit
KPTN	kaptin, actin binding protein
KPNA2	karyopherin subunit alpha 2
KPNA4	karyopherin subunit alpha 4
KANSL2	KAT8 regulatory NSL complex subunit 2
KANSL3	KAT8 regulatory NSL complex subunit 3
KDELR2	KDEL endoplasmic reticulum protein retention receptor 2
KDELR3	KDEL endoplasmic reticulum protein retention receptor 3
KLHDC1	kelch domain containing 1
KLHDC2	kelch domain containing 2
KLHDC3	kelch domain containing 3
KLHDC4	kelch domain containing 4
KLHL12	kelch like family member 12
KLHL18	kelch like family member 18
KLHL24	kelch like family member 24
KLHL36	kelch like family member 36
KLHL7	kelch like family member 7
KBTBD4	kelch repeat and BTB domain containing 4
KRT18	keratin 18
KRT40	keratin 40
KRT7	keratin 7
KRTCAP3	keratinocyte associated protein 3
KDF1	keratinocyte differentiation factor 1
KIAA0100	KIAA0100
KIAA0319L	KIAA0319 like
KIAA0513	KIAA0513
KIAA1143	KIAA1143
KIAA1191	KIAA1191
KIAA1217	KIAA1217
KIAA1522	KIAA1522
KIAA1671	KIAA1671
KIAA2013	KIAA2013
KIF1BP	KIF1 binding protein
KTN1	kinectin 1
KIFAP3	kinesin associated protein 3
KIF13B	kinesin family member 13B
KIF1B	kinesin family member 1B
KIF7	kinesin family member 7
KNSTRN	kinetochore-localized astrin/SPAG5 binding protein
KRR1	KRR1, small subunit processome component homolog
KLF10	Kruppel like factor 10
KLF11	Kruppel like factor 11
KLF13	Kruppel like factor 13
KLF2	Kruppel like factor 2
KLF3	Kruppel like factor 3
KLF6	Kruppel like factor 6
KXD1	KxDL motif containing 1
L2HGDH	L-2-hydroxyglutarate dehydrogenase
LARP1	La ribonucleoprotein 1, translational regulator
LARP4	La ribonucleoprotein domain family member 4
LACTB	lactamase beta
LACTB2	lactamase beta 2
LCT	lactase
LDHA	lactate dehydrogenase A
LDHB	lactate dehydrogenase B
LBR	lamin B receptor
LMNA	lamin B2
LAMA3	laminin subunit alpha 3
LAMB1	laminin subunit beta 1
LAMC1	laminin subunit gamma 1
LAMB2	laminin, beta 2 (laminin S)
LANCL1	LanC like 1
LSS	lanosterol synthase (2,3-oxidosqualene-lanosterol cyclase)
LSG1	large 60S subunit nuclear export GTPase 1
LARGE2	LARGE xylosyl- and glucuronyltransferase 2
LAMTOR1	late endosomal/lysosomal adaptor, MAPK and MTOR activator 1
LAMTOR2	late endosomal/lysosomal adaptor, MAPK and MTOR activator 2
LAMTOR3	late endosomal/lysosomal adaptor, MAPK and MTOR activator 3
LTBP1	latent transforming growth factor beta binding protein 1
LTBP2	latent transforming growth factor beta binding protein 2
LRP12	LDL receptor related protein 12
LRPAP1	LDL receptor related protein associated protein 1
LMAN2	lectin, mannose binding 2
LMAN2L	lectin, mannose binding 2 like
LGMN	legumain
LEMD2	LEM domain nuclear envelope protein 2
LEPROT	leptin receptor overlapping transcript
LAP3	leucine aminopeptidase 3
LCMT1	leucine carboxyl methyltransferase 1
LRFN2	leucine rich repeat and fibronectin type III domain containing 2
LRRC1	leucine rich repeat containing 1
LRRC45	leucine rich repeat containing 45
LRRC57	leucine rich repeat containing 57
LRRC58	leucine rich repeat containing 58
LRRC59	leucine rich repeat containing 59
LRRK1	leucine rich repeat kinase 1
LRR1	leucine rich repeat protein 1
LZIC	leucine zipper and CTNNBIP1 domain containing
LETM1	leucine zipper and EF-hand containing transmembrane protein 1
LETM2	leucine zipper and EF-hand containing transmembrane protein 2
LARS1	leucyl-tRNA synthetase 1
LTA4H	leukotriene A4 hydrolase
LPXN	leupaxin
LFNG	LFNG O-fucosylpeptide 3-beta-N-acetylglucosaminyltransferase
LMCD1	LIM and cysteine rich domains 1
LASP1	LIM and SH3 protein 1
LMO7	LIM domain 7
LIMA1	LIM domain and actin binding 1
LDB1	LIM domain binding 1
LIMD2	LIM domain containing 2
LIMK1	LIM domain kinase 1
LIMK2	LIM domain kinase 2
LMO2	LIM domain only 2
LMO4	LIM domain only 4
LIMS1	LIM zinc finger domain containing 1
LBH	limb bud and heart development
LCLAT1	limb bud and heart development
LMBR1L	limb development membrane protein 1 like
LAT2	linker for activation of T cells family member 2
LIPA	lipase A, lysosomal acid type
LMF2	lipase maturation factor 2
LDAH	lipid droplet associated hydrolase
LPIN2	lipin 2
LIAS	lipoic acid synthetase
LITAF	lipopolysaccharide induced TNF factor
LIPT2	lipoyl(octanoyl) transferase 2
LEAP2	liver enriched antimicrobial peptide 2
LLGL1	LLGL scribble cell polarity complex component 1
LLGL2	LLGL scribble cell polarity complex component 2
LMBRD1	LMBR1 domain containing 1
LONP2	lon peptidase 2, peroxisomal
LDLRAP1	low density lipoprotein receptor adaptor protein 1
LRBA	LPS responsive beige-like anchor protein
LRRFIP1	LRR binding FLII interacting protein 1
LRRFIP2	LRR binding FLII interacting protein 2
LSM1	LSM1 homolog, mRNA degradation associated
LSM3	LSM3 homolog, U6 small nuclear RNA and mRNA degradation associated
LSM4	LSM4 homolog, U6 small nuclear RNA and mRNA degradation associated
LSM5	LSM5 homolog, U6 small nuclear RNA and mRNA degradation associated
LSM6	LSM6 homolog, U6 small nuclear RNA and mRNA degradation associated
LSM8	LSM8 homolog, U6 small nuclear RNA associated
LUM	lumican
LY6E	lymphocyte antigen 6 complex, locus E
LY75	lymphocyte antigen 75
LY86	lymphocyte antigen 86
LCP1	lymphocyte cytosolic protein 1
LCP2	lymphocyte cytosolic protein 2
LSP1P1	lymphocyte-specific protein 1 pseudo 1
LYN	LYN proto-onco, Src family tyrosine kinase
LYRM1	LYR motif containing 1
LYRM2	LYR motif containing 2
KAT2A	lysine acetyltransferase 2A
KDM1A	lysine demethylase 1A
KDM2A	lysine demethylase 2A
KDM3A	lysine demethylase 3A
KDM5B	lysine demethylase 5B
LYSMD2	LysM domain containing 2
LYSMD4	LysM domain containing 4
LPAR2	lysophosphatidic acid receptor 2
LPAR5	lysophosphatidic acid receptor 5
LPCAT2	lysophosphatidylcholine acyltransferase 2
LPCAT3	lysophosphatidylcholine acyltransferase 3
LPGAT1	lysophosphatidylglycerol acyltransferase 1
LAMP1	lysosomal associated membrane protein 1
LAMP2	lysosomal associated membrane protein 2
LAPTM4A	lysosomal protein transmembrane 4 alpha
LAPTM4B	lysosomal protein transmembrane 4 beta
LAPTM5	lysosomal protein transmembrane 5
LYZ	lysozyme (renal amyloidosis)
LOXL2	lysyl oxidase like 2
MB21D2	Mab-21 domain containing 2
MAEA	macrophage erythroblast attacher
MIF	macrophage migration inhibitory factor (glycosylation-inhibiting factor)
MARCO	macrophage receptor with collagenous structure
MST1	macrophage stimulating 1 (hepatocyte growth factor-like)
MST1R	macrophage stimulating 1 receptor
MAD2L1	MAD2 mitotic arrest deficient-like 1 (yeast)
MAD2L1BP	MAD2L1 binding protein
MAEL	maelstrom spermatogenic transposon silencer
MROH1	maestro heat like repeat family member 1
MAF	MAF bZIP transcription factor
MAFB	MAF bZIP transcription factor B
MAFF	MAF bZIP transcription factor F
MAFG	MAF bZIP transcription factor G
MAFK	MAF bZIP transcription factor K
MAF1	MAF1 homolog, negative regulator of RNA polymerase III
MAGT1	magnesium transporter 1
MGRN1	mahogunin ring finger 1
MFSD11	major facilitator superfamily domain containing 11
MFSD12	major facilitator superfamily domain containing 12
MFSD13A	major facilitator superfamily domain containing 13A
MFSD2A	major facilitator superfamily domain containing 2A
MFSD5	major facilitator superfamily domain containing 5
MFSD6	major facilitator superfamily domain containing 6
BLB1	Major histocompatibility complex class II beta chain BLB1
MVP	major vault protein
MAL2	mal, T-cell differentiation protein 2
MDH1	malate dehydrogenase 1
MDH2	malate dehydrogenase 2
MLEC	malectin
MEA1	male-enhanced antigen 1
ME1	malic enzyme 1
MCAT	malonyl-CoA-acyl carrier protein transacylase
MAMDC4	MAM domain containing 4
MASP1	mannan binding lectin serine peptidase 1
MPI	mannose phosphate isomerase
MRC2	mannose receptor C type 2
M6PR	mannose-6-phosphate receptor, cation dependent
MAN2B2	mannosidase alpha class 2B member 2
MAN2C1	mannosidase alpha class 2C member 1
MANBA	mannosidase beta
MANBAL4	mannosidase beta like
MOGS	mannosyl-oligosaccharide glucosidase
MANSC1	MANSC domain containing 1
[truncated: 3,321 more rows]
[truncated: 1 more columns]
