# Supplementary material for: RNA‐Seq‐based discovery of genetic variants and allele‐specific expression of two layer lines and broiler chicken
Source: Evol Appl. 2023 May 22;16(6):1135–53. doi: 10.1111/eva.13557 (PMC10286233; doi:10.1111/eva.13557)
Supplement: Supplementary file 5 — Table S5 [file EVA-16-1135-s003.xlsx]

## Sheet: ASE-GENEs-within LB-LSL
Supplementary Table 5
Allel Specific Expression (ASE) genes within LB and LSL age-specific and shared between time point and strains
LB (ASE Genes)	Week-10-LB	Week-16-LB	Week-24-LB	Week-30-LB	Week-60-LB	Common across all time points in LB	LSL (ASE Genes)	Week-10-LSL	Week-16-LSL	Week-24-LSL	Week-30-LSL	Week-60-LSL	Common across all time points in LSL	Shared across time point in both LB and LSL
ACAP2	ACAP2	ABR	ABI1	ABI2	ABAT	ACBD6	ABCA2	ABCA2	AARSD1	ABTB1	ABHD2	ADNP	ABCD4	ARHGEF16
ALPK3	ALPK3	ACLY	AGFG1	ACAD8	ACP1	ACSS2	ABCF2	ABCF2	ACTN1	ALCAM	ADAM10	AFF4	ABCF3	ENSGALG00000040002
ANKRD39	ANKRD39	ACOT7	AGO4	ADCK2	AGK	ADH6	ACACA	ACACA	ACYP1	ALG6	ADAM17	AIFM1	ABHD14B	ENSGALG00000048698
APOA4	APOA4	ACTR2	AK2	ADD1	AGPAT5	AFMID	ANKRD13D	ANKRD13D	ADGRG5	APAF1	AFF1	ANKRD13A	ACE2	ENSGALG00000049751
ATP6V0C	ATP6V0C	ADIPOQ	AKAP9	AMFR	AKAP17A	AIFM2	ASAH1	ASAH1	ALKBH4	AREL1	AGPAT3	AP1S2	AGPAT2	NDUFA6
B4GALT7	B4GALT7	ADIPOR2	ANKS1A	ANKFN1	AKAP7	AKR1E2	ATG9B	ATG9B	ALPL	ARRDC2	ALG12	APOOL	AGR2	PAFAH2
BLK	BLK	AFAP1L1	AP1G1	ANKRD17	AKAP8	AKT2	BCL2L10	BCL2L10	ARHGEF6	ARSG	ALG8	ATP10A	ALG3	PPA1
C1H12ORF57	C1H12ORF57	AFAP1L2	ARID5A	ANKRD49	AKTIP	AP2M1	CCDC137	CCDC137	ASB13	ATF3	ALYREF	AZIN1	ANXA5	SLC37A4
CCDC191	CCDC191	AMIGO1	ARIH2	ARMH1	ANP32E	APRT	CCDC58	CCDC58	BPGM	BACH1	ANKMY2	BCAS2	AQP5	SMIM20
CDC42EP1	CDC42EP1	APPL2	ASNS	B3GALNT2	AP1M1	ARHGEF16	CDS1	CDS1	BRD8	BCCIP	ARFIP1	BCL9L	ARF1	TMEM51
CDCA3	CDCA3	AUTS2	ATG5	BAIAP2L2	BBS2	AT2	CHERP	CHERP	CACYBP	BTG1	ARHGAP17	BHLHA15	ARHGEF16	TMSB15B
CDIP1	CDIP1	BNIP1	ATP2C1	BFAR	BCL2L15	ATP5J2	COA4	COA4	CAMK1	C3H6orf120	ARL14EP	C1H21ORF59	ARPC1B	TXN2
CDK2	CDK2	C1QTNF5	AZI2	BNIP3	BLZF1	ATP6V0B	COG1	COG1	CAPN1	CASK	ARL4C	CAMLG	ARPC5
CDT1	CDT1	CAPZA2	BAG3	C11H16orf70	BRI3	B4GALT2	CSNK2A1	CSNK2A1	CARMIL2	CBL	ATG3	CBX3	ATP5G3
CFDP1	CFDP1	CARD10	BMF	C1S	C11orf49	BORCS7	CSNK2A2	CSNK2A2	CASP2	CCDC50	ATP10B	CD34	BF1
CG-1B	CG-1B	CCL17	BRD7	C26H6ORF125	C8H1orf52	C1QC	E2F1	E2F1	CCT5	CD200R1	B2M	CD4	BIRC3
CHTF8	CHTF8	CCNL1	C16orf72	CALR	CAB39	CALML4	ENSGALG00000001921	ENSGALG00000001921	CDC2L1	CFAP20	B3GNT4	CDC73	BLEC1
CPSF7	CPSF7	CCNL2	CADM1	CARS2	CAPN8	CALU	ENSGALG00000007236	ENSGALG00000007236	CEPT1	CHMP4B	BACE2	CERS5	CD3D
DDX42	DDX42	CD2AP	CAPN9	CASP6	CBR4	CCL5	ENSGALG00000013409	ENSGALG00000013409	COL3A1	CHST14	BLOC1S6	CLN5	CHMP5
DENR	DENR	CERS1	CARMIL1	CCDC43	CCDC126	CD3E	ENSGALG00000032916	ENSGALG00000032916	CPA1	CHSY1	C2orf88	COG3	CKB
DNMBP	DNMBP	CHST2	CASP7	CD83	CCDC28A	CD48	ENSGALG00000033386	ENSGALG00000033386	CRYZL1	CLASP2	CACHD1	CREM	CLCN2
DOK1	DOK1	CLIC3	CCDC167	CECR1	CCNDBP1	CD8A	ENSGALG00000035206	ENSGALG00000035206	CTCF	COG7	CADM3	CRKL	CLRN3
DUSP15	DUSP15	CLIC5	CDC40	CFAP97	CD81	CDK5	ENSGALG00000039967	ENSGALG00000039967	CTNNBIP1	COPS9	CAPZA1	CWC15	CRACR2B
EIF2S2	EIF2S2	COPS3	CERK	CGAS	CDC20	CDK9	ENSGALG00000043290	ENSGALG00000043290	CTRB2	CPSF3	CASP10	DCUN1D1	CTSK
EIF3G	EIF3G	COPS8	CHAF1A	CHMP1A	CDKL1	CHP1	ENSGALG00000047208	ENSGALG00000047208	DENND1B	CSNK1D	CBX7	DDX59	CTSZ
EMC6	EMC6	CTSE	CHST10	CLPTM1	CHRAC1	COA7	ENSGALG00000049677	ENSGALG00000049677	DHRS11	CTBP1	CHDH	DNAJC13	DDHD2
EML3	EML3	CWC25	CHST6	CNPPD1	CIDEC	CTSA	ENSGALG00000051148	ENSGALG00000051148	ELP3	CUX1	CHMP7	DOCK11	EDF1
ENSGALG00000003920	ENSGALG00000003920	CYP21A1	CLTC	COP1	CIR1	CTSH	ENSGALG00000051339	ENSGALG00000051339	ENSGALG00000000584	CXCR7	CIAO2B	DOCK7	EHD3
ENSGALG00000009628	ENSGALG00000009628	DNM1	COBL	CRK	CLIP1	CYB561	FAM120A	FAM120A	ENSGALG00000002570	DDB1	CILK1	DPYSL3	ENPP6
ENSGALG00000012694	ENSGALG00000012694	DPH2	COMTD1	CRY2	CLK1	CYB561D2	FBXO9	FBXO9	ENSGALG00000007248	DEGS2	CNOT1	DSEL	ENSA
ENSGALG00000027822	ENSGALG00000027822	DPM1	CSNK1G1	CYTIP	CMAS	DCAKD	FNDC5	FNDC5	ENSGALG00000007536	DFFA	COQ6	EEFSEC	ENSGALG00000006565
ENSGALG00000028985	ENSGALG00000028985	DUSP4	CUEDC2	DCAF1	CNIH4	DEF6	HES1	HES1	ENSGALG00000008054	DNAJC7	CYFIP1	ENSGALG00000007160	ENSGALG00000008936
ENSGALG00000031702	ENSGALG00000031702	EIF2B3	DBI	DCN	COL6A3	DGKZ	HMBS	HMBS	ENSGALG00000012544	DNAL4	DDA1	ENSGALG00000008141	ENSGALG00000009792
ENSGALG00000034688	ENSGALG00000034688	EIF3B	DCTN2	DDX47	COL9A1	DHRS13	JUND	JUND	ENSGALG00000013365	DNMT1	DIS3L	ENSGALG00000008326	ENSGALG00000010433
ENSGALG00000036856	ENSGALG00000036856	ENSGALG00000004360	DGCR2	DEPDC6	CPSF4	EDEM2	LIG3	LIG3	ENSGALG00000014589	DPH7	DNAJC10	ENSGALG00000011296	ENSGALG00000021686
ENSGALG00000038110	ENSGALG00000038110	ENSGALG00000005649	DGLUCY	DIP2B	CRELD2	EEF1D	MAFG	MAFG	ENSGALG00000017336	DUT	DNAJC24	ENSGALG00000012045	ENSGALG00000037737
ENSGALG00000039164	ENSGALG00000039164	ENSGALG00000007728	DLGAP5	DNAJB6	CROT	EIF4G2	MAP2K2	MAP2K2	ENSGALG00000026161	ECSIT	DPH3P1	ENSGALG00000012187	ENSGALG00000040002
ENSGALG00000039733	ENSGALG00000039733	ENSGALG00000011796	DOLPP1	DNAJB9	CTDSP1	EIF6	NBEAL2	NBEAL2	ENSGALG00000027147	EHF	EIF2AK3	ENSGALG00000013565	ENSGALG00000041812
ENSGALG00000043016	ENSGALG00000043016	ENSGALG00000011889	DRAP1	DNAJC17	CTDSPL	ELOVL1	NEMP1	NEMP1	ENSGALG00000027805	EIF4E	ELMO3	ENSGALG00000014754	ENSGALG00000044521
ENSGALG00000043582	ENSGALG00000043582	ENSGALG00000023472	DYNC1I2	DOHH	CTPS1	ENSGALG00000001049	PEX16	PEX16	ENSGALG00000029935	ENSGALG00000004169	ENG	ENSGALG00000016792	ENSGALG00000047233
ENSGALG00000044002	ENSGALG00000044002	ENSGALG00000025948	EGFR	EIF4G1	DDO	ENSGALG00000004078	PICK1	PICK1	ENSGALG00000030007	ENSGALG00000005861	ENSGALG00000004825	ENSGALG00000029381	ENSGALG00000048698
ENSGALG00000046559	ENSGALG00000046559	ENSGALG00000029033	EIF2AK1	ELAVL1	DDX17	ENSGALG00000004440	POLL	POLL	ENSGALG00000030099	ENSGALG00000006422	ENSGALG00000007522	ENSGALG00000033597	ENSGALG00000049751
ENSGALG00000047412	ENSGALG00000047412	ENSGALG00000031328	ENSGALG00000001536	EMC2	DDX51	ENSGALG00000004604	PPP3CC	PPP3CC	ENSGALG00000031546	ENSGALG00000012259	ENSGALG00000009859	ENSGALG00000047995	ENSGALG00000050091
ENSGALG00000047673	ENSGALG00000047673	ENSGALG00000033303	ENSGALG00000002527	ENSGALG00000003325	DDX52	ENSGALG00000004637	RANBP3	RANBP3	ENSGALG00000032057	ENSGALG00000020322	ENSGALG00000014750	ENSGALG00000048179	ENSGALG00000053274
ENSGALG00000049505	ENSGALG00000049505	ENSGALG00000033569	ENSGALG00000003348	ENSGALG00000004144	DEK	ENSGALG00000007550	RNF126	RNF126	ENSGALG00000034282	ENSGALG00000021171	ENSGALG00000024039	ENSGALG00000051199	ENSGALG00000053766
ENSGALG00000049721	ENSGALG00000049721	ENSGALG00000039221	ENSGALG00000003751	ENSGALG00000015652	DFFB	ENSGALG00000014585	RNF152	RNF152	ENSGALG00000035047	ENSGALG00000028886	ENSGALG00000032964	ENSGALG00000052302	ENSGALG00000054304
ENSGALG00000050868	ENSGALG00000050868	ENSGALG00000043606	ENSGALG00000006976	ENSGALG00000016285	DHRS7B	ENSGALG00000029569	SARS	SARS	ENSGALG00000036547	ENSGALG00000029238	ENSGALG00000034013	ENSGALG00000054224	FLNB
ENSGALG00000051275	ENSGALG00000051275	ENSGALG00000044187	ENSGALG00000008404	ENSGALG00000016922	DHX30	ENSGALG00000034354	SHROOM3	SHROOM3	ENSGALG00000037186	ENSGALG00000031789	ENSGALG00000034264	EP400	FTH1
ENSGALG00000051428	ENSGALG00000051428	ENSGALG00000045021	ENSGALG00000009006	ENSGALG00000023934	DMTF1	ENSGALG00000035029	SIN3A	SIN3A	ENSGALG00000037558	ENSGALG00000033498	ENSGALG00000036935	ETS1	GABARAPL1
ENSGALG00000051905	ENSGALG00000051905	ENSGALG00000046444	ENSGALG00000019286	ENSGALG00000029316	DYNC1LI2	ENSGALG00000035761	SLC29A1	SLC29A1	ENSGALG00000039205	ENSGALG00000034137	ENSGALG00000041558	EXOC1	GRM2
ENSGALG00000052537	ENSGALG00000052537	ENSGALG00000048646	ENSGALG00000026278	ENSGALG00000033730	DYNLT1	ENSGALG00000037051	SRRM1	SRRM1	ENSGALG00000039611	ENSGALG00000035994	ENSGALG00000043758	EXOSC10	HKDC1
ETV4	ETV4	ENSGALG00000050368	ENSGALG00000027056	ENSGALG00000035017	EDNRB	ENSGALG00000037314	SS18L2	SS18L2	ENSGALG00000045540	ENSGALG00000036191	ENSGALG00000045658	FAM102A	HYAL1
EXOC3L4	EXOC3L4	ENSGALG00000050805	ENSGALG00000027540	ENSGALG00000039708	EFHD1	ENSGALG00000040002	TMEM101	TMEM101	ENSGALG00000047117	ENSGALG00000041181	ENSGALG00000046550	FAM135A	IGSF3
FAM117A	FAM117A	ENSGALG00000052986	ENSGALG00000030350	ENSGALG00000041973	EIF2B1	ENSGALG00000040646	UBE2M	UBE2M	ENSGALG00000047283	ENSGALG00000046235	ENSGALG00000046776	FAM98B	KIAA0319L
FDXR	FDXR	ENSGALG00000053019	ENSGALG00000031958	ENSGALG00000042963	EIF4H	ENSGALG00000041221	USP2	USP2	ENSGALG00000047981	ENSGALG00000046691	ENSGALG00000047610	FBXL3	LPAR2
G6PC3	G6PC3	ENSGALG00000054209	ENSGALG00000032373	ENSGALG00000045127	EIF5A2	ENSGALG00000041618	VAPB	VAPB	ENSGALG00000049618	ENSGALG00000046741	ENSGALG00000048042	FLVCR1	LSM4
GAS2L1	GAS2L1	ENSGALG00000055092	ENSGALG00000034050	ENSGALG00000047166	ELAPOR1	ENSGALG00000042612	WDR81	WDR81	ENSGALG00000050552	ENSGALG00000052976	ENSGALG00000048771	FRS3	MAMDC4
GCNT3	GCNT3	FAM222B	ENSGALG00000035447	ENSGALG00000050814	ELK3	ENSGALG00000048698	YIPF5	YIPF5	ENSGALG00000050564	ENSGALG00000054059	ENSGALG00000050205	GDI1	MCCC2L
GGA1	GGA1	FCHSD1	ENSGALG00000037200	ENSGALG00000051049	ELL	ENSGALG00000049751	ZNF319	ZNF319	ENSGALG00000052251	EPRS	ENSGALG00000050269	GLOD4	MGARP
GNG13	GNG13	GLB1L	ENSGALG00000041205	ENSGALG00000051597	ENSGALG00000004878	ENSGALG00000050178	AARSD1		ENSGALG00000054125	FAM104A	ENSGALG00000050691	GMPS	MPC2
GYS1	GYS1	GLG1	ENSGALG00000046160	ENSGALG00000054366	ENSGALG00000007698	ENSGALG00000051101	ACTN1		ENSGALG00000054294	FAM96A	ENSGALG00000051171	GPBP1L1	MRPL14
HARS	HARS	GMIP	ENSGALG00000047190	ENY2	ENSGALG00000010189	ENSGALG00000053121	ACYP1		ENSGALG00000054931	FANCA	ENTPD4	GRSF1	MRPS28
HIST1H101	HIST1H101	GMPPB	ENSGALG00000050045	ERP44	ENSGALG00000010217	ERBB2	ADGRG5		ERGIC3	FBXL12	EPHB3	GSTM2	MTMR11
HMGN4	HMGN4	GPC4	ENSGALG00000051279	EWSR1	ENSGALG00000010313	FAM192A	ALKBH4		ESCO2	FKBP11	EREG	GTPBP10	NDUFA6
INSR	INSR	GTF2E2	ENSGALG00000053025	EXD2	ENSGALG00000019976	FAM213A	ALPL		FAAP100	FOXJ2	ETS2	H2AFY	NDUFB3
IP6K1	IP6K1	HMGB3	ENSGALG00000053682	EXT1	ENSGALG00000022891	FKBP8	ARHGEF6		FABP6	GALNS	EXOC8	HEATR3	NR2F6
KLF8	KLF8	HSPE1	ENSGALG00000054554	FAM160B1	ENSGALG00000025811	FTSJ3	ASB13		FAM131A	GALNT7	FAM49A	HEATR5B	OAT
KNSTRN	KNSTRN	IFT46	ENSGALG00000055041	FAM241A	ENSGALG00000029346	GCH1	BPGM		FANCM	GFRA3	FAM83H	HIF1A	OGT
LMAN2L	LMAN2L	INSRR	EXOC7	FAM89A	ENSGALG00000040434	GDPD4	BRD8		FBRSL1	GPR180	FARS2	HPF1	ORMDL1
LSM1	LSM1	JDP2	FAM114A1	FANCI	ENSGALG00000044014	GHITM	CACYBP		FBXO34	HID1	FBXO18	IL16	OXNAD1
MFSD12	MFSD12	KIRREL1	FAM193B	FGF19	ENSGALG00000047139	GNLY	CAMK1		FPGS	HIPK1	FBXO48	IL21R	PAFAH2
MKKS	MKKS	KLF2	FAM98A	FGR	ENSGALG00000054753	GPATCH4	CAPN1		FURIN	HNRNPDL	FOSL2	INPP5B	PARP3
MRM2	MRM2	LDAH	FZR1	FITM2	ERLIN2	GPX3	CARMIL2		GNG2	INTS11	GANC	INTS10	PDCL3
MRPL23	MRPL23	LIX1L	GATD1	FOXA1	ERRFI1	GSTZ1	CASP2		HCK	INTS13	GIT2	ITGAV	PEBP1
ODC1	ODC1	LSG1	GET3	FRK	ETNPPL	GTF2H5	CCT5		HMGB2	IWS1	GLCE	ITPRIPL2	PGLYRP2
OXLD1	OXLD1	MAD1L1	GIGYF2	FXYD6	FAF2	HPS6	CDC2L1		HMGN1	KCNJ15	GLOD5	JOSD1	PGRMC1
PCP4L1	PCP4L1	MAP2K5	GK5	GLE1	FAM185A	HSD11B2	CEPT1		HSD11B1L	KDM3A	GPR174	KAT2A	POLR2I
PDXP	PDXP	MARS2	GLT8D1	GMDS	FAM20B	IDH2	COL3A1		HSPG2	KLF13	GRB2	KDM2A	POLR3K
PGF	PGF	MGAT2	GLYR1	GOSR1	FBXW8	INTS2	CPA1		IGFBP2	KLF6	GTPBP2	KIF13B	PPA1
PHPT1	PHPT1	MICALL1	GMFB	GPATCH1	FHL2	IVD	CRYZL1		IGSF9	KLHDC1	HSF2	KIF1B	RNF130
PNPLA6	PNPLA6	MMS19	GPAT4	GPR107	GAR1	KLHL36	CTCF		INAFM2	LDLRAP1	IFI35	LIAS	RNF213
POLR2C	POLR2C	MRPL9	GUCD1	GRIK2	GEMIN5	KXD1	CTNNBIP1		INAVA	LETM2	INCENP	LIMK2	RPIA
PPP2R5D	PPP2R5D	MTMR9	HEATR5A	GSPT2	GGT5	LANCL1	CTRB2		KLHDC4	LOXL2	ING5	LRP12	RPUSD1
PTK7	PTK7	MVB12A	HK1	GTF2F2	GIMD1	MAN2C1	DENND1B		LIMK1	LPAR5	INTS12	LRR1	SCPEP1
REXO2	REXO2	NAGLU	HK2	H6PD	GJB6	MATK	DHRS11		LRRC45	LPCAT3	INTS8	LTBP1	SDC4
RPL36	RPL36	NBL1	HMGN2P46	HBP1	GNB4	MCRIP2	ELP3		MAP7D1	LRBA	ITPKB	LUM	SDCBP2
RSAD2	RSAD2	NCDN	HSPA4	HNRNPA1	GNGT2	METTL3	ENSGALG00000000584		MDK	LRRFIP1	KIF7	LZIC	SERPINB1
S100A16	S100A16	NDUFA4	HTD2	HNRNPU	GOT2	MLLT6	ENSGALG00000002570		MED30	LUC7L	KLHL12	MAD2L1BP	SH3BGRL
SET	SET	NFKBIA	ID2	HSF3	HCLS1	MME	ENSGALG00000007248		MORN4	2023-03-08	KLHL24	MAEA	SKP1
SFPQ	SFPQ	NKX2-3	IFNAR1	INTS6L	HINTW	MOGAT2	ENSGALG00000007536		MRE11	MDM4	LAMB1	MAFK	SLC2A2
SLC16A10	SLC16A10	NOL4L	IL17RA	ITPRID2	HNRNPLL	MOGS	ENSGALG00000008054		MSC	MED22	LETM1	MBD5	SLC36A1
SLC25A20	SLC25A20	NPEPPS	IL20RA	KCNK17	HS3ST1	MPZL3	ENSGALG00000012544		MTHFD1	MTHFS	LZTR1	MCTS1	SLC37A4
SLC37A2	SLC37A2	NSF	IL22RA1	KDSR	IMPA1	MROH1	ENSGALG00000013365		MTMR3	MYO19	MANBA	MED4	SLC9A2
SLC38A8	SLC38A8	ORAI3	KCTD3	KLHL7	IPP	MRPL34	ENSGALG00000014589		NAT10	MYOM1	MAPK3	MRPL13	SLC9A3R1
SMAP2	SMAP2	ORC3	KIFAP3	LIMS1	KCTD10	MRPL38	ENSGALG00000017336		OGFOD1	NDUFAF8	2023-03-05	MUM1L1	SMIM20
SMCO4	SMCO4	P3H4	KLF11	LY86	KIAA0100	MYD88	ENSGALG00000026161		OSBP2	NFKB1	MBNL1	MYBBP1A	SNAPC5
SMIM19	SMIM19	PANK1	KLF3	M6PR	KIAA1143	MYO1A	ENSGALG00000027147		P2RX1	NIF3L1	MCUR1	MYBL2	SNX17
SMPD2	SMPD2	PCASP2	KLHDC2	MAGOH	KRR1	NATD1	ENSGALG00000027805		P4HA3	NXT2	MLN	NARFL	SPR
STIM1	STIM1	PI4K2B	LMO7	MAIP1	LAPTM5	NAXE	ENSGALG00000029935		PAF1	PACS2	MMP2	NDUFS5	SQSTM1
SWI5	SWI5	PLBD1	LRFN2	MCRS1	LARS1	NCKIPSD	ENSGALG00000030007		PALD1	PARP6	MOB3C	NELFA	SRI
SYNGR2	SYNGR2	PLPBP	LRRFIP2	METTL14	LCP2	NDUFA6	ENSGALG00000030099		PHF12	PDIA4	MRPL1	NELL2	SUPT4H1
TASOR2	TASOR2	POLR2F	MAGI3	METTL18	LEMD2	NDUFA8	ENSGALG00000031546		PIGM	PDPR	MRPL15	NMD3	SYTL1
TCP1	TCP1	PSMA5	MARCHF6	METTL24	LMBRD1	NDUFB1	ENSGALG00000032057		PKIG	PHC2	MRPL20	NRDE2	TAB1
TMEM199	TMEM199	PTK2	MCU	MFSD5	LMNA	NDUFB4	ENSGALG00000034282		POLR1C	PIK3C2A	MTSS1	NT5DC2	TMBIM1
TRA2B	TRA2B	R3HCC1L	MGRN1	MICAL1	LMO2	NDUFS7	ENSGALG00000035047		POMK	PITHD1	MTURN	PAICS	TMC5
UQCRB	UQCRB	RAC2	MMD	MIGA2	LPIN2	NET1	ENSGALG00000036547		PPIH	POLE2	MVK	PAK2	TMEM184A
VPS45	VPS45	RAD18	NAAA	MRPL3	LRPAP1	NOXA1	ENSGALG00000037186		PPRC1	PPM1M	MXRA8	PALMD	TMEM51
WDR54	WDR54	RBMXL1	NCKAP1	MRPL37	MAEL	NUAK2	ENSGALG00000037558		PTGDR	PPP1R3E	NAP1L4	PANX1	TMEM53
ZNF652	ZNF652	RELL2	NCSTN	MSMO1	MAF	OASL	ENSGALG00000039205		RABL2A	PPP1R9B	NID1	PAPSS1	TMSB15B
ZP3	ZP3	RFC5	NDC1	MZT1	MAPKAP1	OLFM4	ENSGALG00000039611		RASSF1	PRELID3A	NOL11	PDK4	TSTA3
ABR		RGS19	NDUFS2	NAMPTP1	MATR3	PAFAH2	ENSGALG00000045540		RHOF	PRKDC	NRDC	PFKFB2	TXN2
ACLY		RHBG	NECAP2	NCAPD2	MBNL2	PCDH1	ENSGALG00000047117		SBF1	PRPF39	NRP2	PFKP	UTP11
ACOT7		RILPL2	NHP2	NPAS2	MED14	PCSK7	ENSGALG00000047283		2023-09-05	PTGES3L	NSUN3	PID1	XKR8
ACTR2		RPS27A	NLRC5	NPM3	MGEA5	PDZK1IP1	ENSGALG00000047981		SEPTIN11	RAD21	NTPCR	PNAT10	ZNF511
ADIPOQ		RPS7	NT5C3A	NUDT13	MMP24	PHOSPHO1	ENSGALG00000049618		SEPTIN12	RANBP10	PARP1	PRMT3
ADIPOR2		RREB1	NUDT7	OGFR	MOB4	PIPOX	ENSGALG00000050552		SETD2	RAP1GDS1	PBK	PRPF3
AFAP1L1		RRNAD1	NUP85	OSBPL11	MOCS1	PISD	ENSGALG00000050564		SETD6	RIT1	PCCA	PUS7
AFAP1L2		RRP9	P2RX2	OXSM	MORC4	PLA2G2E	ENSGALG00000052251		SHISA4	RLIM	PDCD6	RBM10
AMIGO1		SAE1	PAN2	PCID2	MRPL40	PLPP6	ENSGALG00000054125		SMAP1	RNF11	PDCD6IP	RCBTB1
APPL2		SAP30BP	PANK3	PCK1	MSL3	PMVK	ENSGALG00000054294		SP2	RPL35	PDK3	RCSD1
AUTS2		SCMH1	PCGF6	PCYOX1L	MSRA	PNPO	ENSGALG00000054931		SPRYD3	SCFD1	PELI3	RGS1
BNIP1		SCYL3	PDCD4	PFDN2	MYCBP2	POLH	ERGIC3		SSBP4	SCG2	PEX1	RGS4
C1QTNF5		SDF4	PDLIM5	PHF10	MYL9	PPA1	ESCO2		TAMALIN	SEPTIN8	PEX11A	RNMT
CAPZA2		SETD5	PEAK1	PHF13	MYO6	PRCP	FAAP100		TIMM21	SF3B4	PGAP3	RSBN1
CARD10		SETDB1	PEX12	PLEKHM1	NAPG	PSMC2	FABP6		TIPARP	SLC16A9	PGD	RTN4IP1
CCL17		SLC29A3	PGM2L1	POLR2D	NARS2	PTPRU	FAM131A		TM4SF19	SLC49A4	PGPEP1	SEMA3B
CCNL1		SLC31A2	PHB2	POMT1	NAT8B	PWP1	FANCM		TMEM35A	SLC4A4	PLSCR1	SGMS2
CCNL2		SLC35E1	PIGF	PPIP5K1	NFKBIE	PYCR3	FBRSL1		TMEM87A	SMG7	PNKD	SHE
CD2AP		SLC37A3	PIP4K2A	PPP4R2	NFYA	RDM1	FBXO34		UBE2N	SNX33	POLG	SIPA1L1
CERS1		SMPD1	PLBD2	PPP6C	NPHP1	RHOA	FPGS		UCKL1	SOWAHA	PPP4R1	SLC12A4
CHST2		SNRNP35	PNPLA7	PPTC7	NPTN	RMI2	FURIN		UFD1L	ST3GAL4	PRPF38A	SLC25A36
CLIC3		SNTA1	POLR1B	PSMA6	NT5M	RPL3	GNG2		USP14	TAOK3	RARA	SLX4
CLIC5		SORL1	PPP1R16B	PSMD10	NUDT9	RPLP0	HCK		WDFY3	TBP	RCC1	SMIM14
COPS3		SPOUT1	PPP4R3A	RAB11B	OSBPL9	RPLP2	HMGB2		WDR75	TERF2	REEP4	SPPL3
COPS8		SUMO1	PREP	RAB19	OTUD4	SCARB1	HMGN1		ZNRF2	TIMM9	RGN	SS18
CTSE		TADA3	PRPF40A	RAB20	OTUD6A	SEC22B	HSD11B1L			TM2D3	RGS3	TBC1D1
CWC25		TARDBP	PSMD5	RARS2	PACSIN2	SEC23B	HSPG2			TMEM186	RHOG	TBC1D22A
CYP21A1		TMEM260	PTPN6	RASSF5	PAFAH1B1	SEMA5B	IGFBP2			TMEM237	RNF139	TBC1D8
DNM1		TMEM263	PTPRK	RBPMS	PCDH12	SLC11A2	IGSF9			TMEM245	RPRD2	TBC1D9B
DPH2		TMEM268	PYGB	RCC2	PDCL	SLC25A26	INAFM2			TMEM248	RPS21	TBX3
DPM1		TRAF2	R3HDM1	RDH14	PDZD8	SLC37A4	INAVA			TP53BP2	SCD	TGFBR2
DUSP4		TRAPPC5	RAB39B	RHBDF2	PECAM1	SLC39A11	KLHDC4			TPST2	SDC1	TMEM254
EIF2B3		TTC19	RAI2	RILP	PLD1	SLC39A9	LIMK1			TRIP4	SEC23A	TMF1
EIF3B		UBL5	RBM14	RIPK4	PNN	SLC5A9	LRRC45			TSPAN14	SF3B3	TMX4
ENSGALG00000004360		VAC14	RBMX2	RPL8	PPM1A	SMIM20	MAP7D1			TUBB2B	SGMS1	TNC
ENSGALG00000005649		WDR13	RHOB	SCAF11	PPP1R10	SPATA6	MDK			TUBGCP4	SH2D4A	TRIM28
ENSGALG00000007728		XPNPEP3	RNASEH1	SELENOF	PPP1R3B	SRPRB	MED30			TVP23A	SLC39A13	TSNAX
ENSGALG00000011796		YBX1	RNF141	SIAH1	PSEN1	SUCLG1	MORN4			TXNL4B	SLC7A3	UBE2L3
ENSGALG00000011889		YBX3	RNF146	SMPD4	PSMA1	TBL2	MRE11			UBA2	SMNDC1	UPRT
ENSGALG00000023472		YIPF6	RSRC1	SMYD5	RAD51	TDP2	MSC			UBR5	SNF8	VEZF1
ENSGALG00000025948		ZBTB17	RWDD1	SNAP29	RAD51B	TGFB1	MTHFD1			UMAD1	SNRPB2	VKORC1L1
ENSGALG00000029033			SAMD4B	SPATS2L	RGS18	TIRAP	MTMR3			VAV3	SNX3	VTA1
ENSGALG00000031328			SFT2D2	SPCS3	RIPK1	TMEM184B	NAT10			VTI1A	SNX7	WNK1
ENSGALG00000033303			SFXN4	SPOCK2	RNF19A	TMEM208	OGFOD1			WDR59	SPG11	YDJC
ENSGALG00000033569			SIAH2	SPTLC2	RPL24	TMEM50B	OSBP2			WWC1	SPG7	YES1
ENSGALG00000039221			SLC22A5	SRP68	RPL39L	TMEM51	P2RX1			ZCCHC17	STK4	YLPM1
ENSGALG00000043606			SLC25A24	SRSF5	RPLP1	TMSB15B	P4HA3			ZNF276	STRAP	YPEL5
ENSGALG00000044187			SLC30A9	SYS1	RPTOR	TRAPPC3	PAF1			ZNF687	SUDS3	YWHAE
ENSGALG00000045021			SLC45A4	TCTN2	RRBP1	TXN2	PALD1				TBC1D16	ZCCHC4
ENSGALG00000046444			SLC6A4	TIMM22	RTN4	WBP2NL	PHF12				TCEANC2	ZNF341
ENSGALG00000048646			SLC7A9	TIPRL	RUSC1	ZDHHC9	PIGM				TCEB3	ZRANB1
ENSGALG00000050368			SLC9A3	TLCD1	SCRN3	ZFP36L1	PKIG				TFEB
ENSGALG00000050805			SMAD6	TMCC1	SDHB		POLR1C				TIA1
ENSGALG00000052986			SMARCB1	TNIK	SEC13		POMK				TMEM42
ENSGALG00000053019			SMCR8	TP53INP1	SETD3		PPIH				TRIP12
ENSGALG00000054209			SMG6	TPD52L2	SF3B1		PPRC1				TRMT61B
ENSGALG00000055092			SNAP23	TTC7A	SGCB		PTGDR				TSPAN4
FAM222B			SOS2	TTYH2	SGTA		RABL2A				TXNDC16
FCHSD1			SPRYD7	UBAC1	SH3GLB1		RASSF1				UBE2F
GLB1L			SRCIN1	UFSP2	SHF		RHOF				UBE4B
GLG1			STARD3NL	UNG	SKIV2L		SBF1				UVRAG
GMIP			STEEP1	UTP18	SLC35B3		2023-09-05				VPS72
GMPPB			STX5	UTP4	SLC46A3		SEPTIN11				VWA1
GPC4			TACC1	VPS36	SLC4A1AP		SEPTIN12				YIPF4
GTF2E2			TBL1X	VPS37B	SMAD5		SETD2				YY2
HMGB3			TIMM44	VWA8	SOCS1L		SETD6				ZC3H14
HSPE1			TMCC3	WASHC3	SOS1		SHISA4				ZC3H7B
IFT46			TMEM168	XXYLT1	SPRY1		SMAP1				ZFYVE21
INSRR			TMEM30A	YTHDC1	SRP54		SP2
JDP2			TMEM62	YWHAQ	SSRP1		SPRYD3
KIRREL1			TRAPPC11	ZNF326	STXBP5		SSBP4
KLF2			TRMT61A	ZNF410	SUGT1		TAMALIN
LDAH			TTC3	ZNF592	SUV39H2		TIMM21
LIX1L			TXNDC11	ZSWIM7	SWAP70		TIPARP
LSG1			TXNRD1		TA3		TM4SF19
MAD1L1			UIMC1		TAPBPL		TMEM35A
MAP2K5			UNC119B		TATDN3		TMEM87A
MARS2			VMA21		TBC1D31		UBE2N
MGAT2			VPS11		TBK1		UCKL1
MICALL1			VPS26C		TCAIM		UFD1L
MMS19			YTHDF1		TEX10		USP14
MRPL9			ZFYVE19		TGDS		WDFY3
MTMR9			ZMAT2		THAP5		WDR75
MVB12A					TIE1		ZNRF2
NAGLU					TIMD4		ABTB1
NBL1					TLE5		ALCAM
NCDN					TMEM189		ALG6
NDUFA4					TMEM38A		APAF1
NFKBIA					TMEM50A		AREL1
NKX2-3					TOP2B		ARRDC2
NOL4L					TPX2		ARSG
NPEPPS					TRNT1		ATF3
NSF					TSPAN8		BACH1
ORAI3					TTC14		BCCIP
ORC3					TXNRD3		BTG1
P3H4					UBA3		C3H6orf120
PANK1					UBE2D1		CASK
PCASP2					UBE2K		CBL
PI4K2B					UBE2Q1		CCDC50
PLBD1					UBLCP1		CD200R1
PLPBP					UFL1		CFAP20
POLR2F					UGGT1		CHMP4B
PSMA5					USP8		CHST14
PTK2					USPL1		CHSY1
R3HCC1L					VIRMA		CLASP2
RAC2					VPS26A		COG7
RAD18					YOD1		COPS9
RBMXL1					ZDHHC4		CPSF3
RELL2					ZFYVE1		CSNK1D
RFC5							CTBP1
RGS19							CUX1
RHBG							CXCR7
RILPL2							DDB1
RPS27A							DEGS2
RPS7							DFFA
RREB1							DNAJC7
RRNAD1							DNAL4
RRP9							DNMT1
SAE1							DPH7
SAP30BP							DUT
SCMH1							ECSIT
SCYL3							EHF
SDF4							EIF4E
SETD5							ENSGALG00000004169
SETDB1							ENSGALG00000005861
SLC29A3							ENSGALG00000006422
SLC31A2							ENSGALG00000012259
SLC35E1							ENSGALG00000020322
SLC37A3							ENSGALG00000021171
SMPD1							ENSGALG00000028886
SNRNP35							ENSGALG00000029238
SNTA1							ENSGALG00000031789
SORL1							ENSGALG00000033498
SPOUT1							ENSGALG00000034137
SUMO1							ENSGALG00000035994
TADA3							ENSGALG00000036191
TARDBP							ENSGALG00000041181
TMEM260							ENSGALG00000046235
TMEM263							ENSGALG00000046691
TMEM268							ENSGALG00000046741
TRAF2							ENSGALG00000052976
TRAPPC5							ENSGALG00000054059
TTC19							EPRS
UBL5							FAM104A
VAC14							FAM96A
WDR13							FANCA
XPNPEP3							FBXL12
YBX1							FKBP11
YBX3							FOXJ2
YIPF6							GALNS
ZBTB17							GALNT7
ABI1							GFRA3
AGFG1							GPR180
AGO4							HID1
AK2							HIPK1
AKAP9							HNRNPDL
ANKS1A							INTS11
AP1G1							INTS13
ARID5A							IWS1
ARIH2							KCNJ15
ASNS							KDM3A
ATG5							KLF13
ATP2C1							KLF6
AZI2							KLHDC1
BAG3							LDLRAP1
BMF							LETM2
BRD7							LOXL2
C16orf72							LPAR5
CADM1							LPCAT3
CAPN9							LRBA
CARMIL1							LRRFIP1
CASP7							LUC7L
CCDC167							2023-03-08
CDC40							MDM4
CERK							MED22
CHAF1A							MTHFS
CHST10							MYO19
CHST6							MYOM1
CLTC							NDUFAF8
COBL							NFKB1
COMTD1							NIF3L1
CSNK1G1							NXT2
CUEDC2							PACS2
DBI							PARP6
DCTN2							PDIA4
DGCR2							PDPR
DGLUCY							PHC2
DLGAP5							PIK3C2A
DOLPP1							PITHD1
DRAP1							POLE2
DYNC1I2							PPM1M
EGFR							PPP1R3E
EIF2AK1							PPP1R9B
ENSGALG00000001536							PRELID3A
ENSGALG00000002527							PRKDC
ENSGALG00000003348							PRPF39
ENSGALG00000003751							PTGES3L
ENSGALG00000006976							RAD21
ENSGALG00000008404							RANBP10
ENSGALG00000009006							RAP1GDS1
ENSGALG00000019286							RIT1
ENSGALG00000026278							RLIM
ENSGALG00000027056							RNF11
ENSGALG00000027540							RPL35
ENSGALG00000030350							SCFD1
ENSGALG00000031958							SCG2
ENSGALG00000032373							SEPTIN8
ENSGALG00000034050							SF3B4
ENSGALG00000035447							SLC16A9
ENSGALG00000037200							SLC49A4
ENSGALG00000041205							SLC4A4
ENSGALG00000046160							SMG7
ENSGALG00000047190							SNX33
ENSGALG00000050045							SOWAHA
ENSGALG00000051279							ST3GAL4
ENSGALG00000053025							TAOK3
ENSGALG00000053682							TBP
ENSGALG00000054554							TERF2
ENSGALG00000055041							TIMM9
EXOC7							TM2D3
FAM114A1							TMEM186
FAM193B							TMEM237
FAM98A							TMEM245
FZR1							TMEM248
GATD1							TP53BP2
GET3							TPST2
GIGYF2							TRIP4
GK5							TSPAN14
GLT8D1							TUBB2B
GLYR1							TUBGCP4
GMFB							TVP23A
GPAT4							TXNL4B
GUCD1							UBA2
HEATR5A							UBR5
HK1							UMAD1
HK2							VAV3
HMGN2P46							VTI1A
HSPA4							WDR59
HTD2							WWC1
ID2							ZCCHC17
IFNAR1							ZNF276
IL17RA							ZNF687
IL20RA							ABHD2
IL22RA1							ADAM10
KCTD3							ADAM17
KIFAP3							AFF1
KLF11							AGPAT3
KLF3							ALG12
KLHDC2							ALG8
LMO7							ALYREF
LRFN2							ANKMY2
LRRFIP2							ARFIP1
MAGI3							ARHGAP17
MARCHF6							ARL14EP
MCU							ARL4C
MGRN1							ATG3
MMD							ATP10B
NAAA							B2M
NCKAP1							B3GNT4
NCSTN							BACE2
NDC1							BLOC1S6
NDUFS2							C2orf88
NECAP2							CACHD1
NHP2							CADM3
NLRC5							CAPZA1
NT5C3A							CASP10
NUDT7							CBX7
NUP85							CHDH
P2RX2							CHMP7
PAN2							CIAO2B
PANK3							CILK1
PCGF6							CNOT1
PDCD4							COQ6
PDLIM5							CYFIP1
PEAK1							DDA1
PEX12							DIS3L
PGM2L1							DNAJC10
PHB2							DNAJC24
PIGF							DPH3P1
PIP4K2A							EIF2AK3
PLBD2							ELMO3
PNPLA7							ENG
POLR1B							ENSGALG00000004825
PPP1R16B							ENSGALG00000007522
PPP4R3A							ENSGALG00000009859
PREP							ENSGALG00000014750
PRPF40A							ENSGALG00000024039
PSMD5							ENSGALG00000032964
PTPN6							ENSGALG00000034013
PTPRK							ENSGALG00000034264
PYGB							ENSGALG00000036935
R3HDM1							ENSGALG00000041558
RAB39B							ENSGALG00000043758
RAI2							ENSGALG00000045658
RBM14							ENSGALG00000046550
RBMX2							ENSGALG00000046776
RHOB							ENSGALG00000047610
RNASEH1							ENSGALG00000048042
RNF141							ENSGALG00000048771
RNF146							ENSGALG00000050205
RSRC1							ENSGALG00000050269
RWDD1							ENSGALG00000050691
SAMD4B							ENSGALG00000051171
SFT2D2							ENTPD4
SFXN4							EPHB3
SIAH2							EREG
SLC22A5							ETS2
SLC25A24							EXOC8
SLC30A9							FAM49A
SLC45A4							FAM83H
SLC6A4							FARS2
SLC7A9							FBXO18
SLC9A3							FBXO48
SMAD6							FOSL2
SMARCB1							GANC
SMCR8							GIT2
SMG6							GLCE
SNAP23							GLOD5
SOS2							GPR174
SPRYD7							GRB2
SRCIN1							GTPBP2
STARD3NL							HSF2
STEEP1							IFI35
STX5							INCENP
TACC1							ING5
TBL1X							INTS12
TIMM44							INTS8
TMCC3							ITPKB
TMEM168							KIF7
TMEM30A							KLHL12
TMEM62							KLHL24
TRAPPC11							LAMB1
TRMT61A							LETM1
TTC3							LZTR1
TXNDC11							MANBA
TXNRD1							MAPK3
UIMC1							2023-03-05
UNC119B							MBNL1
VMA21							MCUR1
VPS11							MLN
VPS26C							MMP2
YTHDF1							MOB3C
ZFYVE19							MRPL1
ZMAT2							MRPL15
ABI2							MRPL20
ACAD8							MTSS1
ADCK2							MTURN
ADD1							MVK
AMFR							MXRA8
ANKFN1							NAP1L4
ANKRD17							NID1
ANKRD49							NOL11
ARMH1							NRDC
B3GALNT2							NRP2
BAIAP2L2							NSUN3
BFAR							NTPCR
BNIP3							PARP1
C11H16orf70							PBK
C1S							PCCA
C26H6ORF125							PDCD6
CALR							PDCD6IP
CARS2							PDK3
CASP6							PELI3
CCDC43							PEX1
CD83							PEX11A
CECR1							PGAP3
CFAP97							PGD
CGAS							PGPEP1
CHMP1A							PLSCR1
CLPTM1							PNKD
CNPPD1							POLG
COP1							PPP4R1
CRK							PRPF38A
CRY2							RARA
CYTIP							RCC1
DCAF1							REEP4
DCN							RGN
DDX47							RGS3
DEPDC6							RHOG
DIP2B							RNF139
DNAJB6							RPRD2
DNAJB9							RPS21
DNAJC17							SCD
DOHH							SDC1
EIF4G1							SEC23A
ELAVL1							SF3B3
EMC2							SGMS1
ENSGALG00000003325							SH2D4A
ENSGALG00000004144							SLC39A13
ENSGALG00000015652							SLC7A3
ENSGALG00000016285							SMNDC1
ENSGALG00000016922							SNF8
ENSGALG00000023934							SNRPB2
ENSGALG00000029316							SNX3
ENSGALG00000033730							SNX7
ENSGALG00000035017							SPG11
ENSGALG00000039708							SPG7
ENSGALG00000041973							STK4
ENSGALG00000042963							STRAP
ENSGALG00000045127							SUDS3
ENSGALG00000047166							TBC1D16
ENSGALG00000050814							TCEANC2
ENSGALG00000051049							TCEB3
ENSGALG00000051597							TFEB
ENSGALG00000054366							TIA1
ENY2							TMEM42
ERP44							TRIP12
EWSR1							TRMT61B
EXD2							TSPAN4
EXT1							TXNDC16
FAM160B1							UBE2F
FAM241A							UBE4B
FAM89A							UVRAG
FANCI							VPS72
FGF19							VWA1
FGR							YIPF4
FITM2							YY2
FOXA1							ZC3H14
FRK							ZC3H7B
FXYD6							ZFYVE21
GLE1							ADNP
GMDS							AFF4
GOSR1							AIFM1
GPATCH1							ANKRD13A
GPR107							AP1S2
GRIK2							APOOL
GSPT2							ATP10A
GTF2F2							AZIN1
H6PD							BCAS2
HBP1							BCL9L
HNRNPA1							BHLHA15
HNRNPU							C1H21ORF59
HSF3							CAMLG
INTS6L							CBX3
ITPRID2							CD34
KCNK17							CD4
KDSR							CDC73
KLHL7							CERS5
LIMS1							CLN5
LY86							COG3
M6PR							CREM
MAGOH							CRKL
MAIP1							CWC15
MCRS1							DCUN1D1
METTL14							DDX59
METTL18							DNAJC13
METTL24							DOCK11
MFSD5							DOCK7
MICAL1							DPYSL3
MIGA2							DSEL
MRPL3							EEFSEC
MRPL37							ENSGALG00000007160
MSMO1							ENSGALG00000008141
MZT1							ENSGALG00000008326
NAMPTP1							ENSGALG00000011296
NCAPD2							ENSGALG00000012045
NPAS2							ENSGALG00000012187
NPM3							ENSGALG00000013565
NUDT13							ENSGALG00000014754
OGFR							ENSGALG00000016792
OSBPL11							ENSGALG00000029381
OXSM							ENSGALG00000033597
PCID2							ENSGALG00000047995
PCK1							ENSGALG00000048179
PCYOX1L							ENSGALG00000051199
PFDN2							ENSGALG00000052302
PHF10							ENSGALG00000054224
PHF13							EP400
PLEKHM1							ETS1
POLR2D							EXOC1
POMT1							EXOSC10
PPIP5K1							FAM102A
PPP4R2							FAM135A
PPP6C							FAM98B
PPTC7							FBXL3
PSMA6							FLVCR1
PSMD10							FRS3
RAB11B							GDI1
RAB19							GLOD4
RAB20							GMPS
RARS2							GPBP1L1
RASSF5							GRSF1
RBPMS							GSTM2
RCC2							GTPBP10
RDH14							H2AFY
RHBDF2							HEATR3
RILP							HEATR5B
RIPK4							HIF1A
RPL8							HPF1
SCAF11							IL16
SELENOF							IL21R
SIAH1							INPP5B
SMPD4							INTS10
SMYD5							ITGAV
SNAP29							ITPRIPL2
SPATS2L							JOSD1
SPCS3							KAT2A
SPOCK2							KDM2A
SPTLC2							KIF13B
SRP68							KIF1B
SRSF5							LIAS
SYS1							LIMK2
TCTN2							LRP12
TIMM22							LRR1
TIPRL							LTBP1
TLCD1							LUM
TMCC1							LZIC
TNIK							MAD2L1BP
TP53INP1							MAEA
TPD52L2							MAFK
TTC7A							MBD5
TTYH2							MCTS1
UBAC1							MED4
UFSP2							MRPL13
UNG							MUM1L1
UTP18							MYBBP1A
UTP4							MYBL2
VPS36							NARFL
VPS37B							NDUFS5
VWA8							NELFA
WASHC3							NELL2
XXYLT1							NMD3
YTHDC1							NRDE2
YWHAQ							NT5DC2
ZNF326							PAICS
ZNF410							PAK2
ZNF592							PALMD
ZSWIM7							PANX1
ABAT							PAPSS1
ACP1							PDK4
AGK							PFKFB2
AGPAT5							PFKP
AKAP17A							PID1
AKAP7							PNAT10
AKAP8							PRMT3
AKTIP							PRPF3
ANP32E							PUS7
AP1M1							RBM10
BBS2							RCBTB1
BCL2L15							RCSD1
BLZF1							RGS1
BRI3							RGS4
C11orf49							RNMT
C8H1orf52							RSBN1
CAB39							RTN4IP1
CAPN8							SEMA3B
CBR4							SGMS2
CCDC126							SHE
CCDC28A							SIPA1L1
CCNDBP1							SLC12A4
CD81							SLC25A36
CDC20							SLX4
CDKL1							SMIM14
CHRAC1							SPPL3
CIDEC							SS18
CIR1							TBC1D1
CLIP1							TBC1D22A
CLK1							TBC1D8
CMAS							TBC1D9B
CNIH4							TBX3
COL6A3							TGFBR2
COL9A1							TMEM254
CPSF4							TMF1
CRELD2							TMX4
CROT							TNC
CTDSP1							TRIM28
CTDSPL							TSNAX
CTPS1							UBE2L3
DDO							UPRT
DDX17							VEZF1
DDX51							VKORC1L1
DDX52							VTA1
DEK							WNK1
DFFB							YDJC
DHRS7B							YES1
DHX30							YLPM1
DMTF1							YPEL5
DYNC1LI2							YWHAE
DYNLT1							ZCCHC4
EDNRB							ZNF341
EFHD1							ZRANB1
EIF2B1
EIF4H
EIF5A2
ELAPOR1
ELK3
ELL
ENSGALG00000004878
ENSGALG00000007698
ENSGALG00000010189
ENSGALG00000010217
ENSGALG00000010313
ENSGALG00000019976
ENSGALG00000022891
ENSGALG00000025811
ENSGALG00000029346
ENSGALG00000040434
ENSGALG00000044014
ENSGALG00000047139
ENSGALG00000054753
ERLIN2
ERRFI1
ETNPPL
FAF2
FAM185A
FAM20B
FBXW8
FHL2
GAR1
GEMIN5
GGT5
GIMD1
GJB6
GNB4
GNGT2
GOT2
HCLS1
HINTW
HNRNPLL
HS3ST1
IMPA1
IPP
KCTD10
KIAA0100
KIAA1143
KRR1
LAPTM5
LARS1
LCP2
LEMD2
LMBRD1
LMNA
LMO2
LPIN2
LRPAP1
MAEL
MAF
MAPKAP1
MATR3
MBNL2
MED14
MGEA5
MMP24
MOB4
MOCS1
MORC4
MRPL40
MSL3
MSRA
MYCBP2
MYL9
MYO6
NAPG
NARS2
NAT8B
NFKBIE
NFYA
NPHP1
NPTN
NT5M
NUDT9
OSBPL9
OTUD4
OTUD6A
PACSIN2
PAFAH1B1
PCDH12
PDCL
PDZD8
PECAM1
PLD1
PNN
PPM1A
PPP1R10
PPP1R3B
PSEN1
PSMA1
RAD51
RAD51B
RGS18
RIPK1
RNF19A
RPL24
RPL39L
RPLP1
RPTOR
RRBP1
RTN4
RUSC1
SCRN3
SDHB
SEC13
SETD3
SF3B1
SGCB
SGTA
SH3GLB1
SHF
SKIV2L
SLC35B3
SLC46A3
SLC4A1AP
SMAD5
SOCS1L
SOS1
SPRY1
SRP54
SSRP1
STXBP5
SUGT1
SUV39H2
SWAP70
TA3
TAPBPL
TATDN3
TBC1D31
TBK1
TCAIM
TEX10
TGDS
THAP5
TIE1
TIMD4
TLE5
TMEM189
TMEM38A
TMEM50A
TOP2B
TPX2
TRNT1
TSPAN8
TTC14
TXNRD3
UBA3
UBE2D1
UBE2K
UBE2Q1
UBLCP1
UFL1
UGGT1
USP8
USPL1
VIRMA
VPS26A
YOD1
ZDHHC4
ZFYVE1

## Sheet: Colocalized with top 1% Z(FST)
Common genes from ASE analysis and the top 1% Z(FST) genes from pairwise FST analysis of LB versus LSL strains
Week-10 -LB	Week-16-LB	Week-24-LB	Week-30-LB	Week-60-LB	LB all time point shared with top 1% Z(FST)	Week-10 -LSL	Week-16-LSL	Week-24-LSL	Week-30-LSL	Week-60-LSL	LSL all time point shared with top 1% Z(FST)
ALPK3	AFAP1L1	AP1G1	ADD1	ABAT	AIFM2	ASAH1	ACTN1	BCCIP	ARHGAP17	CLN5	CLCN2
C1H12ORF57	C1QTNF5	ATP2C1	C26H6ORF125	ANP32E	APRT	BCL2L10	CAMK1	CHST14	CHMP7	DCUN1D1	MRPS28
CG-1B	ENSGALG00000007728	BAG3	DEPDC6	BCL2L15	AT2	COG1	CASP2	CPSF3	CIAO2B	DSEL	PEBP1
CHTF8	ENSGALG00000011889	CLTC	DIP2B	C8H1orf52	ENSGALG00000004637	HES1	DHRS11	DFFA	CNOT1	ENSGALG00000011296	TAB1
DDX42	GTF2E2	COMTD1	DNAJB9	CBR4	INTS2	USP2	ENSGALG00000012544	ENSGALG00000034137	ELMO3	INTS10
DUSP15	IFT46	DGLUCY	EIF4G1	CCDC126	MPZL3	WDR81	ENSGALG00000027147	FANCA	ENSGALG00000024039	MRPL13
ENSGALG00000003920	LDAH	DYNC1I2	ENSGALG00000015652	CDKL1	NDUFS7		ENSGALG00000030099	FOXJ2	GANC	NMD3
ENSGALG00000028985	MICALL1	ENSGALG00000001536	ENSGALG00000016285	CIR1	PCDH1		ERGIC3	GALNS	ING5	PNAT10
ENSGALG00000039733	NBL1	ENSGALG00000003348	ENSGALG00000041973	DDX52	SEC22B		FAM131A	MTHFS	INTS12	RCBTB1
EXOC3L4	NCDN	ENSGALG00000008404	GMDS	EIF2B1			LIMK1	PPP1R9B	PELI3	RCSD1
POLR2C	POLR2F	MMD	H6PD	ENSGALG00000007698			MED30	PTGES3L	PGD	SLC25A36
RSAD2	RAC2	NUDT7	KCNK17	ERRFI1			MTMR3	RNF11	SPG11	TBC1D8
S100A16	RPS7	PANK3	LY86	FAM185A			PPIH	SLC4A4	SPG7	TBC1D9B
SLC16A10	SAP30BP	PEAK1	M6PR	GIMD1			RHOF	TERF2		ZRANB1
TMEM199	SLC29A3	PPP4R3A	MCRS1	IMPA1			TIMM21	TMEM237
WDR54	SLC31A2	PTPN6	METTL18	KIAA1143				TMEM248
ZNF652	SUMO1	RAB39B	MSMO1	LMBRD1				TSPAN14
	XPNPEP3	SFXN4	MZT1	LRPAP1				ZNF276
	ZBTB17	SIAH2	PCID2	MATR3
		SPRYD7	PHF13	MSL3
		STARD3NL	RILP	MSRA
		TMEM30A	RIPK4	MYO6
		VPS26C	SMYD5	NARS2
		YTHDF1	SPTLC2	NPHP1
			TIPRL	PSEN1
			UBAC1	RNF19A
			UFSP2	SLC46A3
			WASHC3	SLC4A1AP
				SPRY1
				TBC1D31
				UBA3
				UGGT1
				USP8
				ZFYVE1
